# Supplementary material for: SARS-CoV-2 Genetic Diversity and Lineage Dynamics in Egypt during the First 18 Months of the Pandemic
Source: Viruses. 2022 Aug 25;14(9):1878. doi: 10.3390/v14091878 (PMC9502207; doi:10.3390/v14091878)
Supplement: Supplementary file 1 [file viruses-14-01878-s001.zip]

Archive with 6 entries (5 files):
- Supplementary/
- Supplementary/FigureS1.pdf
- Supplementary/TableS1.xlsx
- Supplementary/TableS2.pdf
- Supplementary/TableS3.xlsx
- Supplementary/~$TableS1.xlsx
