# Supplementary material for: SARS-CoV-2 Genetic Diversity and Lineage Dynamics in Egypt during the First 18 Months of the Pandemic
Source: Viruses. 2022 Aug 25;14(9):1878. doi: 10.3390/v14091878 (PMC9502207; doi:10.3390/v14091878)
Supplement: Supplementary file 1 [file viruses-14-01878-s001.zip › Supplementary/TableS3.xlsx]

## Sheet: Sheet1
strain	virus	gisaid_epi_isl	genbank_accession	date	region	country	division	location	region_exposure	country_exposure	division_exposure	segment	length	host	age	sex	Nextstrain_clade	pango_lineage	GISAID_clade	originating_lab	submitting_lab	authors	url	title	paper_url	date_submitted	purpose_of_sequencing
Egypt/ARMY-20/2021	ncov	EPI_ISL_1936194	?	2021-03-21	Africa	Egypt	Cairo		Africa	Egypt	Cairo	genome	29884	Human	?	?	20D	C.36	GR	Main Chemical Laboratories Egypt Army	Main Chemical Laboratories Egypt Army	Mohamed Seadawy et al	https://www.epicov.org/acknowledgement/61/94/EPI_ISL_1936194.json	?	?	2021-05-06
Egypt/ARMY-203/2021	ncov	EPI_ISL_1936136	?	2021-05-02	Africa	Egypt	Cairo		Africa	Egypt	Cairo	genome	29881	Human	?	?	20D	C.36	GR	Main Chemical Laboratories Egypt Army	Main Chemical Laboratories Egypt Army	Mohamed Seadawy et al	https://www.epicov.org/acknowledgement/61/36/EPI_ISL_1936136.json	?	?	2021-05-06
Egypt/ARMY-204/2021	ncov	EPI_ISL_1936137	?	2021-05-02	Africa	Egypt	Cairo		Africa	Egypt	Cairo	genome	29881	Human	?	?	20D	C.36	GR	Main Chemical Laboratories Egypt Army	Main Chemical Laboratories Egypt Army	Mohamed Seadawy et al	https://www.epicov.org/acknowledgement/61/37/EPI_ISL_1936137.json	?	?	2021-05-06
Egypt/ARMY-205/2021	ncov	EPI_ISL_1936138	?	2021-05-02	Africa	Egypt	Cairo		Africa	Egypt	Cairo	genome	29881	Human	?	?	20D	C.36	GR	Main Chemical Laboratories Egypt Army	Main Chemical Laboratories Egypt Army	Mohamed Seadawy et al	https://www.epicov.org/acknowledgement/61/38/EPI_ISL_1936138.json	?	?	2021-05-06
Egypt/ARMY-206/2021	ncov	EPI_ISL_1936109	?	2021-05-02	Africa	Egypt	Cairo		Africa	Egypt	Cairo	genome	29884	Human	?	?	20I (Alpha, V1)	B.1.1.7	GR	Main Chemical Laboratories Egypt Army	Main Chemical Laboratories Egypt Army	Mohamed Seadawy et al	https://www.epicov.org/acknowledgement/61/09/EPI_ISL_1936109.json	?	?	2021-05-06
Egypt/ARMY-207/2021	ncov	EPI_ISL_1936139	?	2021-05-02	Africa	Egypt	Cairo		Africa	Egypt	Cairo	genome	29878	Human	?	?	20D	C.36	GR	Main Chemical Laboratories Egypt Army	Main Chemical Laboratories Egypt Army	Mohamed Seadawy et al	https://www.epicov.org/acknowledgement/61/39/EPI_ISL_1936139.json	?	?	2021-05-06
Egypt/ARMY-208/2021	ncov	EPI_ISL_1936102	?	2021-05-02	Africa	Egypt	Cairo		Africa	Egypt	Cairo	genome	29884	Human	?	?	20D	C.36	GR	Main Chemical Laboratories Egypt Army	Main Chemical Laboratories Egypt Army	Mohamed Seadawy et al	https://www.epicov.org/acknowledgement/61/02/EPI_ISL_1936102.json	?	?	2021-05-06
Egypt/ARMY-21/2021	ncov	EPI_ISL_1936195	?	2021-03-21	Africa	Egypt	Cairo		Africa	Egypt	Cairo	genome	29878	Human	?	?	20D	C.36	GR	Main Chemical Laboratories Egypt Army	Main Chemical Laboratories Egypt Army	Mohamed Seadawy et al	https://www.epicov.org/acknowledgement/61/95/EPI_ISL_1936195.json	?	?	2021-05-06
Egypt/ARMY-210/2021	ncov	EPI_ISL_1936103	?	2021-05-02	Africa	Egypt	Cairo		Africa	Egypt	Cairo	genome	29878	Human	?	?	20D	C.36	GR	Main Chemical Laboratories Egypt Army	Main Chemical Laboratories Egypt Army	Mohamed Seadawy et al	https://www.epicov.org/acknowledgement/61/03/EPI_ISL_1936103.json	?	?	2021-05-06
Egypt/ARMY-211/2021	ncov	EPI_ISL_1936140	?	2021-05-02	Africa	Egypt	Cairo		Africa	Egypt	Cairo	genome	29878	Human	?	?	20D	C.36	GR	Main Chemical Laboratories Egypt Army	Main Chemical Laboratories Egypt Army	Mohamed Seadawy et al	https://www.epicov.org/acknowledgement/61/40/EPI_ISL_1936140.json	?	?	2021-05-06
Egypt/ARMY-212/2021	ncov	EPI_ISL_1936141	?	2021-05-02	Africa	Egypt	Cairo		Africa	Egypt	Cairo	genome	29887	Human	?	?	20C	B.1	GH	Main Chemical Laboratories Egypt Army	Main Chemical Laboratories Egypt Army	Mohamed Seadawy et al	https://www.epicov.org/acknowledgement/61/41/EPI_ISL_1936141.json	?	?	2021-05-06
Egypt/ARMY-213/2021	ncov	EPI_ISL_1936104	?	2021-05-02	Africa	Egypt	Cairo		Africa	Egypt	Cairo	genome	29878	Human	?	?	20D	C.38	GR	Main Chemical Laboratories Egypt Army	Main Chemical Laboratories Egypt Army	Mohamed Seadawy et al	https://www.epicov.org/acknowledgement/61/04/EPI_ISL_1936104.json	?	?	2021-05-06
Egypt/ARMY-215/2021	ncov	EPI_ISL_1936142	?	2021-05-02	Africa	Egypt	Cairo		Africa	Egypt	Cairo	genome	29882	Human	?	?	20C	B.1	GH	Main Chemical Laboratories Egypt Army	Main Chemical Laboratories Egypt Army	Mohamed Seadawy et al	https://www.epicov.org/acknowledgement/61/42/EPI_ISL_1936142.json	?	?	2021-05-06
Egypt/ARMY-216/2021	ncov	EPI_ISL_1936143	?	2021-05-02	Africa	Egypt	Cairo		Africa	Egypt	Cairo	genome	29880	Human	?	?	20C	B.1	GH	Main Chemical Laboratories Egypt Army	Main Chemical Laboratories Egypt Army	Mohamed Seadawy et al	https://www.epicov.org/acknowledgement/61/43/EPI_ISL_1936143.json	?	?	2021-05-06
Egypt/ARMY-217/2021	ncov	EPI_ISL_1936144	?	2021-05-02	Africa	Egypt	Cairo		Africa	Egypt	Cairo	genome	29881	Human	?	?	20D	C.36	GR	Main Chemical Laboratories Egypt Army	Main Chemical Laboratories Egypt Army	Mohamed Seadawy et al	https://www.epicov.org/acknowledgement/61/44/EPI_ISL_1936144.json	?	?	2021-05-06
Egypt/ARMY-218/2021	ncov	EPI_ISL_1936145	?	2021-05-02	Africa	Egypt	Cairo		Africa	Egypt	Cairo	genome	29878	Human	?	?	20D	C.36	GR	Main Chemical Laboratories Egypt Army	Main Chemical Laboratories Egypt Army	Mohamed Seadawy et al	https://www.epicov.org/acknowledgement/61/45/EPI_ISL_1936145.json	?	?	2021-05-06
Egypt/ARMY-219/2021	ncov	EPI_ISL_1936105	?	2021-05-02	Africa	Egypt	Cairo		Africa	Egypt	Cairo	genome	29880	Human	?	?	20C	B.1	GH	Main Chemical Laboratories Egypt Army	Main Chemical Laboratories Egypt Army	Mohamed Seadawy et al	https://www.epicov.org/acknowledgement/61/05/EPI_ISL_1936105.json	?	?	2021-05-06
Egypt/ARMY-22/2021	ncov	EPI_ISL_1936196	?	2021-03-21	Africa	Egypt	Cairo		Africa	Egypt	Cairo	genome	29878	Human	?	?	20D	C.38	GR	Main Chemical Laboratories Egypt Army	Main Chemical Laboratories Egypt Army	Mohamed Seadawy et al	https://www.epicov.org/acknowledgement/61/96/EPI_ISL_1936196.json	?	?	2021-05-06
Egypt/ARMY-228/2021	ncov	EPI_ISL_1936107	?	2021-05-02	Africa	Egypt	Cairo		Africa	Egypt	Cairo	genome	29877	Human	?	?	20C	B.1	GH	Main Chemical Laboratories Egypt Army	Main Chemical Laboratories Egypt Army	Mohamed Seadawy et al	https://www.epicov.org/acknowledgement/61/07/EPI_ISL_1936107.json	?	?	2021-05-06
Egypt/ARMY-23/2021	ncov	EPI_ISL_1936197	?	2021-03-21	Africa	Egypt	Cairo		Africa	Egypt	Cairo	genome	29880	Human	?	?	20C	B.1	GH	Main Chemical Laboratories Egypt Army	Main Chemical Laboratories Egypt Army	Mohamed Seadawy et al	https://www.epicov.org/acknowledgement/61/97/EPI_ISL_1936197.json	?	?	2021-05-06
Egypt/ARMY-231/2021	ncov	EPI_ISL_1936134	?	2021-05-02	Africa	Egypt	Cairo		Africa	Egypt	Cairo	genome	29881	Human	?	?	20D	C.36	GR	Main Chemical Laboratories Egypt Army	Main Chemical Laboratories Egypt Army	Mohamed Seadawy et al	https://www.epicov.org/acknowledgement/61/34/EPI_ISL_1936134.json	?	?	2021-05-06
Egypt/ARMY-239/2021	ncov	EPI_ISL_1936108	?	2021-05-02	Africa	Egypt	Cairo		Africa	Egypt	Cairo	genome	29880	Human	?	?	20I (Alpha, V1)	B.1.1.7	GR	Main Chemical Laboratories Egypt Army	Main Chemical Laboratories Egypt Army	Mohamed Seadawy et al	https://www.epicov.org/acknowledgement/61/08/EPI_ISL_1936108.json	?	?	2021-05-06
Egypt/ARMY-24/2021	ncov	EPI_ISL_1936198	?	2021-03-21	Africa	Egypt	Cairo		Africa	Egypt	Cairo	genome	29880	Human	?	?	20C	B.1	GH	Main Chemical Laboratories Egypt Army	Main Chemical Laboratories Egypt Army	Mohamed Seadawy et al	https://www.epicov.org/acknowledgement/61/98/EPI_ISL_1936198.json	?	?	2021-05-06
Egypt/ARMY-241/2021	ncov	EPI_ISL_1936106	?	2021-05-02	Africa	Egypt	Cairo		Africa	Egypt	Cairo	genome	29880	Human	?	?	20C	B.1	GH	Main Chemical Laboratories Egypt Army	Main Chemical Laboratories Egypt Army	Mohamed Seadawy et al	https://www.epicov.org/acknowledgement/61/06/EPI_ISL_1936106.json	?	?	2021-05-06
Egypt/ARMY-249/2021	ncov	EPI_ISL_1936110	?	2021-05-02	Africa	Egypt	Cairo		Africa	Egypt	Cairo	genome	29880	Human	?	?	20I (Alpha, V1)	B.1.1.7	GR	Main Chemical Laboratories Egypt Army	Main Chemical Laboratories Egypt Army	Mohamed Seadawy et al	https://www.epicov.org/acknowledgement/61/10/EPI_ISL_1936110.json	?	?	2021-05-06
Egypt/ARMY-25/2021	ncov	EPI_ISL_1936199	?	2021-03-21	Africa	Egypt	Cairo		Africa	Egypt	Cairo	genome	29877	Human	?	?	20C	B.1	GH	Main Chemical Laboratories Egypt Army	Main Chemical Laboratories Egypt Army	Mohamed Seadawy et al	https://www.epicov.org/acknowledgement/61/99/EPI_ISL_1936199.json	?	?	2021-05-06
Egypt/ARMY-250/2021	ncov	EPI_ISL_1936112	?	2021-05-02	Africa	Egypt	Cairo		Africa	Egypt	Cairo	genome	29884	Human	?	?	20D	C.36	GR	Main Chemical Laboratories Egypt Army	Main Chemical Laboratories Egypt Army	Mohamed Seadawy et al	https://www.epicov.org/acknowledgement/61/12/EPI_ISL_1936112.json	?	?	2021-05-06
Egypt/ARMY-251/2021	ncov	EPI_ISL_1936113	?	2021-05-02	Africa	Egypt	Cairo		Africa	Egypt	Cairo	genome	29879	Human	?	?	20D	C.36	GR	Main Chemical Laboratories Egypt Army	Main Chemical Laboratories Egypt Army	Mohamed Seadawy et al	https://www.epicov.org/acknowledgement/61/13/EPI_ISL_1936113.json	?	?	2021-05-06
Egypt/ARMY-252/2021	ncov	EPI_ISL_1936116	?	2021-05-02	Africa	Egypt	Cairo		Africa	Egypt	Cairo	genome	29884	Human	?	?	20D	C.36	GR	Main Chemical Laboratories Egypt Army	Main Chemical Laboratories Egypt Army	Mohamed Seadawy et al	https://www.epicov.org/acknowledgement/61/16/EPI_ISL_1936116.json	?	?	2021-05-06
Egypt/ARMY-255/2021	ncov	EPI_ISL_1936117	?	2021-05-02	Africa	Egypt	Cairo		Africa	Egypt	Cairo	genome	29881	Human	?	?	20D	C.36	GR	Main Chemical Laboratories Egypt Army	Main Chemical Laboratories Egypt Army	Mohamed Seadawy et al	https://www.epicov.org/acknowledgement/61/17/EPI_ISL_1936117.json	?	?	2021-05-06
Egypt/ARMY-256/2021	ncov	EPI_ISL_1936118	?	2021-05-02	Africa	Egypt	Cairo		Africa	Egypt	Cairo	genome	29879	Human	?	?	20D	C.36	O	Main Chemical Laboratories Egypt Army	Main Chemical Laboratories Egypt Army	Mohamed Seadawy et al	https://www.epicov.org/acknowledgement/61/18/EPI_ISL_1936118.json	?	?	2021-05-06
Egypt/ARMY-257/2021	ncov	EPI_ISL_1936119	?	2021-05-02	Africa	Egypt	Cairo		Africa	Egypt	Cairo	genome	29881	Human	?	?	20D	C.36	GR	Main Chemical Laboratories Egypt Army	Main Chemical Laboratories Egypt Army	Mohamed Seadawy et al	https://www.epicov.org/acknowledgement/61/19/EPI_ISL_1936119.json	?	?	2021-05-06
Egypt/ARMY-258/2021	ncov	EPI_ISL_1936120	?	2021-05-02	Africa	Egypt	Cairo		Africa	Egypt	Cairo	genome	29877	Human	?	?	20D	C.36	GR	Main Chemical Laboratories Egypt Army	Main Chemical Laboratories Egypt Army	Mohamed Seadawy et al	https://www.epicov.org/acknowledgement/61/20/EPI_ISL_1936120.json	?	?	2021-05-06
Egypt/ARMY-259/2021	ncov	EPI_ISL_1936111	?	2021-05-02	Africa	Egypt	Cairo		Africa	Egypt	Cairo	genome	29879	Human	?	?	20I (Alpha, V1)	B.1.1.7	GR	Main Chemical Laboratories Egypt Army	Main Chemical Laboratories Egypt Army	Mohamed Seadawy et al	https://www.epicov.org/acknowledgement/61/11/EPI_ISL_1936111.json	?	?	2021-05-06
Egypt/ARMY-26/2021	ncov	EPI_ISL_1936200	?	2021-03-21	Africa	Egypt	Cairo		Africa	Egypt	Cairo	genome	29880	Human	?	?	20I (Alpha, V1)	B.1.1.7	GR	Main Chemical Laboratories Egypt Army	Main Chemical Laboratories Egypt Army	Mohamed Seadawy et al	https://www.epicov.org/acknowledgement/62/00/EPI_ISL_1936200.json	?	?	2021-05-06
Egypt/ARMY-260/2021	ncov	EPI_ISL_1936121	?	2021-05-02	Africa	Egypt	Cairo		Africa	Egypt	Cairo	genome	29884	Human	?	?	20D	C.36	GR	Main Chemical Laboratories Egypt Army	Main Chemical Laboratories Egypt Army	Mohamed Seadawy et al	https://www.epicov.org/acknowledgement/61/21/EPI_ISL_1936121.json	?	?	2021-05-06
Egypt/ARMY-261/2021	ncov	EPI_ISL_1936122	?	2021-05-02	Africa	Egypt	Cairo		Africa	Egypt	Cairo	genome	29876	Human	?	?	20D	C.36	O	Main Chemical Laboratories Egypt Army	Main Chemical Laboratories Egypt Army	Mohamed Seadawy et al	https://www.epicov.org/acknowledgement/61/22/EPI_ISL_1936122.json	?	?	2021-05-06
Egypt/ARMY-262/2021	ncov	EPI_ISL_1936123	?	2021-05-02	Africa	Egypt	Cairo		Africa	Egypt	Cairo	genome	29879	Human	?	?	20D	C.36	GR	Main Chemical Laboratories Egypt Army	Main Chemical Laboratories Egypt Army	Mohamed Seadawy et al	https://www.epicov.org/acknowledgement/61/23/EPI_ISL_1936123.json	?	?	2021-05-06
Egypt/ARMY-264/2021	ncov	EPI_ISL_1936124	?	2021-05-02	Africa	Egypt	Cairo		Africa	Egypt	Cairo	genome	29883	Human	?	?	20D	C.36	GR	Main Chemical Laboratories Egypt Army	Main Chemical Laboratories Egypt Army	Mohamed Seadawy et al	https://www.epicov.org/acknowledgement/61/24/EPI_ISL_1936124.json	?	?	2021-05-06
Egypt/ARMY-265/2021	ncov	EPI_ISL_1936125	?	2021-05-02	Africa	Egypt	Cairo		Africa	Egypt	Cairo	genome	29884	Human	?	?	20D	C.36	O	Main Chemical Laboratories Egypt Army	Main Chemical Laboratories Egypt Army	Mohamed Seadawy et al	https://www.epicov.org/acknowledgement/61/25/EPI_ISL_1936125.json	?	?	2021-05-06
Egypt/ARMY-266/2021	ncov	EPI_ISL_1936126	?	2021-05-02	Africa	Egypt	Cairo		Africa	Egypt	Cairo	genome	29882	Human	?	?	20D	C.36	O	Main Chemical Laboratories Egypt Army	Main Chemical Laboratories Egypt Army	Mohamed Seadawy et al	https://www.epicov.org/acknowledgement/61/26/EPI_ISL_1936126.json	?	?	2021-05-06
Egypt/ARMY-267/2021	ncov	EPI_ISL_1936127	?	2021-05-02	Africa	Egypt	Cairo		Africa	Egypt	Cairo	genome	29879	Human	?	?	20D	C.36.3	O	Main Chemical Laboratories Egypt Army	Main Chemical Laboratories Egypt Army	Mohamed Seadawy et al	https://www.epicov.org/acknowledgement/61/27/EPI_ISL_1936127.json	?	?	2021-05-06
Egypt/ARMY-27/2021	ncov	EPI_ISL_1936201	?	2021-03-21	Africa	Egypt	Cairo		Africa	Egypt	Cairo	genome	29884	Human	?	?	20I (Alpha, V1)	B.1.1.7	GR	Main Chemical Laboratories Egypt Army	Main Chemical Laboratories Egypt Army	Mohamed Seadawy et al	https://www.epicov.org/acknowledgement/62/01/EPI_ISL_1936201.json	?	?	2021-05-06
Egypt/ARMY-273/2021	ncov	EPI_ISL_1936128	?	2021-05-02	Africa	Egypt	Cairo		Africa	Egypt	Cairo	genome	29895	Human	?	?	19B	A.28	S	Main Chemical Laboratories Egypt Army	Main Chemical Laboratories Egypt Army	Mohamed Seadawy et al	https://www.epicov.org/acknowledgement/61/28/EPI_ISL_1936128.json	?	?	2021-05-06
Egypt/ARMY-274/2021	ncov	EPI_ISL_1936129	?	2021-05-02	Africa	Egypt	Cairo		Africa	Egypt	Cairo	genome	29899	Human	?	?	19B	A.28	S	Main Chemical Laboratories Egypt Army	Main Chemical Laboratories Egypt Army	Mohamed Seadawy et al	https://www.epicov.org/acknowledgement/61/29/EPI_ISL_1936129.json	?	?	2021-05-06
Egypt/ARMY-275/2021	ncov	EPI_ISL_1936130	?	2021-05-02	Africa	Egypt	Cairo		Africa	Egypt	Cairo	genome	29891	Human	?	?	19B	A.28	S	Main Chemical Laboratories Egypt Army	Main Chemical Laboratories Egypt Army	Mohamed Seadawy et al	https://www.epicov.org/acknowledgement/61/30/EPI_ISL_1936130.json	?	?	2021-05-06
Egypt/ARMY-28/2021	ncov	EPI_ISL_1936202	?	2021-03-21	Africa	Egypt	Cairo		Africa	Egypt	Cairo	genome	29880	Human	?	?	20I (Alpha, V1)	B.1.1.7	GR	Main Chemical Laboratories Egypt Army	Main Chemical Laboratories Egypt Army	Mohamed Seadawy et al	https://www.epicov.org/acknowledgement/62/02/EPI_ISL_1936202.json	?	?	2021-05-06
Egypt/ARMY-280/2021	ncov	EPI_ISL_1936131	?	2021-05-02	Africa	Egypt	Cairo		Africa	Egypt	Cairo	genome	29898	Human	?	?	19A	B	L	Main Chemical Laboratories Egypt Army	Main Chemical Laboratories Egypt Army	Mohamed Seadawy et al	https://www.epicov.org/acknowledgement/61/31/EPI_ISL_1936131.json	?	?	2021-05-06
Egypt/ARMY-281/2021	ncov	EPI_ISL_1936132	?	2021-05-02	Africa	Egypt	Cairo		Africa	Egypt	Cairo	genome	29891	Human	?	?	19A	B	L	Main Chemical Laboratories Egypt Army	Main Chemical Laboratories Egypt Army	Mohamed Seadawy et al	https://www.epicov.org/acknowledgement/61/32/EPI_ISL_1936132.json	?	?	2021-05-06
Egypt/ARMY-282/2021	ncov	EPI_ISL_1936133	?	2021-05-02	Africa	Egypt	Cairo		Africa	Egypt	Cairo	genome	29886	Human	?	?	19A	B	L	Main Chemical Laboratories Egypt Army	Main Chemical Laboratories Egypt Army	Mohamed Seadawy et al	https://www.epicov.org/acknowledgement/61/33/EPI_ISL_1936133.json	?	?	2021-05-06
Egypt/ARMY-29/2021	ncov	EPI_ISL_1936203	?	2021-03-21	Africa	Egypt	Cairo		Africa	Egypt	Cairo	genome	29879	Human	?	?	20I (Alpha, V1)	B.1.1.7	GR	Main Chemical Laboratories Egypt Army	Main Chemical Laboratories Egypt Army	Mohamed Seadawy et al	https://www.epicov.org/acknowledgement/62/03/EPI_ISL_1936203.json	?	?	2021-05-06
Egypt/ARMY-290/2021	ncov	EPI_ISL_1936114	?	2021-05-02	Africa	Egypt	Cairo		Africa	Egypt	Cairo	genome	29884	Human	?	?	20D	C.36	GR	Main Chemical Laboratories Egypt Army	Main Chemical Laboratories Egypt Army	Mohamed Seadawy et al	https://www.epicov.org/acknowledgement/61/14/EPI_ISL_1936114.json	?	?	2021-05-06
Egypt/ARMY-291/2021	ncov	EPI_ISL_1936115	?	2021-05-02	Africa	Egypt	Cairo		Africa	Egypt	Cairo	genome	29878	Human	?	?	20D	C.36	GR	Main Chemical Laboratories Egypt Army	Main Chemical Laboratories Egypt Army	Mohamed Seadawy et al	https://www.epicov.org/acknowledgement/61/15/EPI_ISL_1936115.json	?	?	2021-05-06
Egypt/ARMY-297/2021	ncov	EPI_ISL_1936135	?	2021-05-02	Africa	Egypt	Cairo		Africa	Egypt	Cairo	genome	29890	Human	?	?	20D	C.36.3	GR	Main Chemical Laboratories Egypt Army	Main Chemical Laboratories Egypt Army	Mohamed Seadawy et al	https://www.epicov.org/acknowledgement/61/35/EPI_ISL_1936135.json	?	?	2021-05-06
Egypt/ARMY-30/2021	ncov	EPI_ISL_1936204	?	2021-03-21	Africa	Egypt	Cairo		Africa	Egypt	Cairo	genome	29884	Human	?	?	20D	C.36	GR	Main Chemical Laboratories Egypt Army	Main Chemical Laboratories Egypt Army	Mohamed Seadawy et al	https://www.epicov.org/acknowledgement/62/04/EPI_ISL_1936204.json	?	?	2021-05-06
Egypt/ARMY-300/2021	ncov	EPI_ISL_1936240	?	2021-04-18	Africa	Egypt	Cairo		Africa	Egypt	Cairo	genome	29878	Human	?	?	20D	C.36.3	GR	Main Chemical Laboratories Egypt Army	Main Chemical Laboratories Egypt Army	Mohamed Seadawy et al	https://www.epicov.org/acknowledgement/62/40/EPI_ISL_1936240.json	?	?	2021-05-06
Egypt/ARMY-301/2021	ncov	EPI_ISL_1936241	?	2021-04-18	Africa	Egypt	Cairo		Africa	Egypt	Cairo	genome	29878	Human	?	?	20D	C.36.3	GR	Main Chemical Laboratories Egypt Army	Main Chemical Laboratories Egypt Army	Mohamed Seadawy et al	https://www.epicov.org/acknowledgement/62/41/EPI_ISL_1936241.json	?	?	2021-05-06
Egypt/ARMY-303/2021	ncov	EPI_ISL_1936242	?	2021-04-18	Africa	Egypt	Cairo		Africa	Egypt	Cairo	genome	29877	Human	?	?	20D	C.36.3	GR	Main Chemical Laboratories Egypt Army	Main Chemical Laboratories Egypt Army	Mohamed Seadawy et al	https://www.epicov.org/acknowledgement/62/42/EPI_ISL_1936242.json	?	?	2021-05-06
Egypt/ARMY-304/2021	ncov	EPI_ISL_1936243	?	2021-04-18	Africa	Egypt	Cairo		Africa	Egypt	Cairo	genome	29885	Human	?	?	20D	C.36.3	GR	Main Chemical Laboratories Egypt Army	Main Chemical Laboratories Egypt Army	Mohamed Seadawy et al	https://www.epicov.org/acknowledgement/62/43/EPI_ISL_1936243.json	?	?	2021-05-06
Egypt/ARMY-305/2021	ncov	EPI_ISL_1936244	?	2021-04-18	Africa	Egypt	Cairo		Africa	Egypt	Cairo	genome	29882	Human	?	?	20D	C.36.3	GR	Main Chemical Laboratories Egypt Army	Main Chemical Laboratories Egypt Army	Mohamed Seadawy et al	https://www.epicov.org/acknowledgement/62/44/EPI_ISL_1936244.json	?	?	2021-05-06
Egypt/ARMY-306/2021	ncov	EPI_ISL_1936245	?	2021-04-18	Africa	Egypt	Cairo		Africa	Egypt	Cairo	genome	29881	Human	?	?	20D	C.36.3	GR	Main Chemical Laboratories Egypt Army	Main Chemical Laboratories Egypt Army	Mohamed Seadawy et al	https://www.epicov.org/acknowledgement/62/45/EPI_ISL_1936245.json	?	?	2021-05-06
Egypt/ARMY-307/2021	ncov	EPI_ISL_1936246	?	2021-04-18	Africa	Egypt	Cairo		Africa	Egypt	Cairo	genome	29881	Human	?	?	20D	C.36.3	GR	Main Chemical Laboratories Egypt Army	Main Chemical Laboratories Egypt Army	Mohamed Seadawy et al	https://www.epicov.org/acknowledgement/62/46/EPI_ISL_1936246.json	?	?	2021-05-06
Egypt/ARMY-308/2021	ncov	EPI_ISL_1936247	?	2021-04-18	Africa	Egypt	Cairo		Africa	Egypt	Cairo	genome	29880	Human	?	?	20D	C.38	GR	Main Chemical Laboratories Egypt Army	Main Chemical Laboratories Egypt Army	Mohamed Seadawy et al	https://www.epicov.org/acknowledgement/62/47/EPI_ISL_1936247.json	?	?	2021-05-06
Egypt/ARMY-309/2021	ncov	EPI_ISL_1936248	?	2021-04-18	Africa	Egypt	Cairo		Africa	Egypt	Cairo	genome	29879	Human	?	?	20D	C.38	GR	Main Chemical Laboratories Egypt Army	Main Chemical Laboratories Egypt Army	Mohamed Seadawy et al	https://www.epicov.org/acknowledgement/62/48/EPI_ISL_1936248.json	?	?	2021-05-06
Egypt/ARMY-31/2021	ncov	EPI_ISL_1936205	?	2021-03-21	Africa	Egypt	Cairo		Africa	Egypt	Cairo	genome	29879	Human	?	?	20D	C.36	GR	Main Chemical Laboratories Egypt Army	Main Chemical Laboratories Egypt Army	Mohamed Seadawy et al	https://www.epicov.org/acknowledgement/62/05/EPI_ISL_1936205.json	?	?	2021-05-06
Egypt/ARMY-310/2021	ncov	EPI_ISL_1936249	?	2021-04-18	Africa	Egypt	Cairo		Africa	Egypt	Cairo	genome	29881	Human	?	?	19B	A.28	S	Main Chemical Laboratories Egypt Army	Main Chemical Laboratories Egypt Army	Mohamed Seadawy et al	https://www.epicov.org/acknowledgement/62/49/EPI_ISL_1936249.json	?	?	2021-05-06
Egypt/ARMY-311/2021	ncov	EPI_ISL_1936250	?	2021-04-18	Africa	Egypt	Cairo		Africa	Egypt	Cairo	genome	29879	Human	?	?	19B	A.28	S	Main Chemical Laboratories Egypt Army	Main Chemical Laboratories Egypt Army	Mohamed Seadawy et al	https://www.epicov.org/acknowledgement/62/50/EPI_ISL_1936250.json	?	?	2021-05-06
Egypt/ARMY-312/2021	ncov	EPI_ISL_1936251	?	2021-04-18	Africa	Egypt	Cairo		Africa	Egypt	Cairo	genome	29881	Human	?	?	19B	A.28	S	Main Chemical Laboratories Egypt Army	Main Chemical Laboratories Egypt Army	Mohamed Seadawy et al	https://www.epicov.org/acknowledgement/62/51/EPI_ISL_1936251.json	?	?	2021-05-06
Egypt/ARMY-313/2021	ncov	EPI_ISL_1936252	?	2021-04-18	Africa	Egypt	Cairo		Africa	Egypt	Cairo	genome	29884	Human	?	?	20B	B.1.1.1	S	Main Chemical Laboratories Egypt Army	Main Chemical Laboratories Egypt Army	Mohamed Seadawy et al	https://www.epicov.org/acknowledgement/62/52/EPI_ISL_1936252.json	?	?	2021-05-06
Egypt/ARMY-314/2021	ncov	EPI_ISL_1936253	?	2021-04-18	Africa	Egypt	Cairo		Africa	Egypt	Cairo	genome	29886	Human	?	?	20B	B.1.1.1	S	Main Chemical Laboratories Egypt Army	Main Chemical Laboratories Egypt Army	Mohamed Seadawy et al	https://www.epicov.org/acknowledgement/62/53/EPI_ISL_1936253.json	?	?	2021-05-06
Egypt/ARMY-315/2021	ncov	EPI_ISL_1936254	?	2021-04-18	Africa	Egypt	Cairo		Africa	Egypt	Cairo	genome	29882	Human	?	?	20D	C.36	GR	Main Chemical Laboratories Egypt Army	Main Chemical Laboratories Egypt Army	Mohamed Seadawy et al	https://www.epicov.org/acknowledgement/62/54/EPI_ISL_1936254.json	?	?	2021-05-06
Egypt/ARMY-316/2021	ncov	EPI_ISL_1936255	?	2021-04-18	Africa	Egypt	Cairo		Africa	Egypt	Cairo	genome	29879	Human	?	?	20D	C.36	GR	Main Chemical Laboratories Egypt Army	Main Chemical Laboratories Egypt Army	Mohamed Seadawy et al	https://www.epicov.org/acknowledgement/62/55/EPI_ISL_1936255.json	?	?	2021-05-06
Egypt/ARMY-317/2021	ncov	EPI_ISL_1936256	?	2021-04-18	Africa	Egypt	Cairo		Africa	Egypt	Cairo	genome	29875	Human	?	?	20D	C.36	GR	Main Chemical Laboratories Egypt Army	Main Chemical Laboratories Egypt Army	Mohamed Seadawy et al	https://www.epicov.org/acknowledgement/62/56/EPI_ISL_1936256.json	?	?	2021-05-06
Egypt/ARMY-318/2021	ncov	EPI_ISL_1936257	?	2021-04-18	Africa	Egypt	Cairo		Africa	Egypt	Cairo	genome	29885	Human	?	?	19B	A.28	S	Main Chemical Laboratories Egypt Army	Main Chemical Laboratories Egypt Army	Mohamed Seadawy et al	https://www.epicov.org/acknowledgement/62/57/EPI_ISL_1936257.json	?	?	2021-05-06
Egypt/ARMY-319/2021	ncov	EPI_ISL_1936258	?	2021-04-18	Africa	Egypt	Cairo		Africa	Egypt	Cairo	genome	29888	Human	?	?	19B	A.28	S	Main Chemical Laboratories Egypt Army	Main Chemical Laboratories Egypt Army	Mohamed Seadawy et al	https://www.epicov.org/acknowledgement/62/58/EPI_ISL_1936258.json	?	?	2021-05-06
Egypt/ARMY-32/2021	ncov	EPI_ISL_1936206	?	2021-03-21	Africa	Egypt	Cairo		Africa	Egypt	Cairo	genome	29884	Human	?	?	20D	C.36	GR	Main Chemical Laboratories Egypt Army	Main Chemical Laboratories Egypt Army	Mohamed Seadawy et al	https://www.epicov.org/acknowledgement/62/06/EPI_ISL_1936206.json	?	?	2021-05-06
Egypt/ARMY-320/2021	ncov	EPI_ISL_1936259	?	2021-04-18	Africa	Egypt	Cairo		Africa	Egypt	Cairo	genome	29883	Human	?	?	20D	B.1.1	O	Main Chemical Laboratories Egypt Army	Main Chemical Laboratories Egypt Army	Mohamed Seadawy et al	https://www.epicov.org/acknowledgement/62/59/EPI_ISL_1936259.json	?	?	2021-05-06
Egypt/ARMY-321/2021	ncov	EPI_ISL_1936260	?	2021-04-18	Africa	Egypt	Cairo		Africa	Egypt	Cairo	genome	29880	Human	?	?	20D	B.1.1	O	Main Chemical Laboratories Egypt Army	Main Chemical Laboratories Egypt Army	Mohamed Seadawy et al	https://www.epicov.org/acknowledgement/62/60/EPI_ISL_1936260.json	?	?	2021-05-06
Egypt/ARMY-324/2021	ncov	EPI_ISL_1936261	?	2021-04-18	Africa	Egypt	Cairo		Africa	Egypt	Cairo	genome	29889	Human	?	?	20D	C.38	GR	Main Chemical Laboratories Egypt Army	Main Chemical Laboratories Egypt Army	Mohamed Seadawy et al	https://www.epicov.org/acknowledgement/62/61/EPI_ISL_1936261.json	?	?	2021-05-06
Egypt/ARMY-325/2021	ncov	EPI_ISL_1936262	?	2021-04-18	Africa	Egypt	Cairo		Africa	Egypt	Cairo	genome	29882	Human	?	?	20D	C.38	GR	Main Chemical Laboratories Egypt Army	Main Chemical Laboratories Egypt Army	Mohamed Seadawy et al	https://www.epicov.org/acknowledgement/62/62/EPI_ISL_1936262.json	?	?	2021-05-06
Egypt/ARMY-326/2021	ncov	EPI_ISL_1936263	?	2021-04-18	Africa	Egypt	Cairo		Africa	Egypt	Cairo	genome	29875	Human	?	?	20D	C.38	GR	Main Chemical Laboratories Egypt Army	Main Chemical Laboratories Egypt Army	Mohamed Seadawy et al	https://www.epicov.org/acknowledgement/62/63/EPI_ISL_1936263.json	?	?	2021-05-06
Egypt/ARMY-327/2021	ncov	EPI_ISL_1936264	?	2021-04-18	Africa	Egypt	Cairo		Africa	Egypt	Cairo	genome	29873	Human	?	?	20D	C.38	GR	Main Chemical Laboratories Egypt Army	Main Chemical Laboratories Egypt Army	Mohamed Seadawy et al	https://www.epicov.org/acknowledgement/62/64/EPI_ISL_1936264.json	?	?	2021-05-06
Egypt/ARMY-328/2021	ncov	EPI_ISL_1936265	?	2021-04-18	Africa	Egypt	Cairo		Africa	Egypt	Cairo	genome	29883	Human	?	?	20D	C.38	GR	Main Chemical Laboratories Egypt Army	Main Chemical Laboratories Egypt Army	Mohamed Seadawy et al	https://www.epicov.org/acknowledgement/62/65/EPI_ISL_1936265.json	?	?	2021-05-06
Egypt/ARMY-329/2021	ncov	EPI_ISL_1936266	?	2021-04-18	Africa	Egypt	Cairo		Africa	Egypt	Cairo	genome	29877	Human	?	?	20D	C.36.3	GR	Main Chemical Laboratories Egypt Army	Main Chemical Laboratories Egypt Army	Mohamed Seadawy et al	https://www.epicov.org/acknowledgement/62/66/EPI_ISL_1936266.json	?	?	2021-05-06
Egypt/ARMY-33/2021	ncov	EPI_ISL_1936207	?	2021-03-21	Africa	Egypt	Cairo		Africa	Egypt	Cairo	genome	29878	Human	?	?	20D	C.36	GR	Main Chemical Laboratories Egypt Army	Main Chemical Laboratories Egypt Army	Mohamed Seadawy et al	https://www.epicov.org/acknowledgement/62/07/EPI_ISL_1936207.json	?	?	2021-05-06
Egypt/ARMY-330/2021	ncov	EPI_ISL_1936267	?	2021-04-18	Africa	Egypt	Cairo		Africa	Egypt	Cairo	genome	29875	Human	?	?	20D	C.36.3	GR	Main Chemical Laboratories Egypt Army	Main Chemical Laboratories Egypt Army	Mohamed Seadawy et al	https://www.epicov.org/acknowledgement/62/67/EPI_ISL_1936267.json	?	?	2021-05-06
Egypt/ARMY-331/2021	ncov	EPI_ISL_1936268	?	2021-04-18	Africa	Egypt	Cairo		Africa	Egypt	Cairo	genome	29880	Human	?	?	20D	C.36.3	GR	Main Chemical Laboratories Egypt Army	Main Chemical Laboratories Egypt Army	Mohamed Seadawy et al	https://www.epicov.org/acknowledgement/62/68/EPI_ISL_1936268.json	?	?	2021-05-06
Egypt/ARMY-332/2021	ncov	EPI_ISL_1936269	?	2021-04-18	Africa	Egypt	Cairo		Africa	Egypt	Cairo	genome	29875	Human	?	?	20D	C.36.3	GR	Main Chemical Laboratories Egypt Army	Main Chemical Laboratories Egypt Army	Mohamed Seadawy et al	https://www.epicov.org/acknowledgement/62/69/EPI_ISL_1936269.json	?	?	2021-05-06
Egypt/ARMY-333/2021	ncov	EPI_ISL_1936270	?	2021-04-18	Africa	Egypt	Cairo		Africa	Egypt	Cairo	genome	29878	Human	?	?	20D	C.36.3	GR	Main Chemical Laboratories Egypt Army	Main Chemical Laboratories Egypt Army	Mohamed Seadawy et al	https://www.epicov.org/acknowledgement/62/70/EPI_ISL_1936270.json	?	?	2021-05-06
Egypt/ARMY-334/2021	ncov	EPI_ISL_1936271	?	2021-04-18	Africa	Egypt	Cairo		Africa	Egypt	Cairo	genome	29875	Human	?	?	20D	C.36.3	GR	Main Chemical Laboratories Egypt Army	Main Chemical Laboratories Egypt Army	Mohamed Seadawy et al	https://www.epicov.org/acknowledgement/62/71/EPI_ISL_1936271.json	?	?	2021-05-06
Egypt/ARMY-335/2021	ncov	EPI_ISL_1936272	?	2021-04-18	Africa	Egypt	Cairo		Africa	Egypt	Cairo	genome	29885	Human	?	?	20D	C.36.3	GR	Main Chemical Laboratories Egypt Army	Main Chemical Laboratories Egypt Army	Mohamed Seadawy et al	https://www.epicov.org/acknowledgement/62/72/EPI_ISL_1936272.json	?	?	2021-05-06
Egypt/ARMY-34/2021	ncov	EPI_ISL_1936208	?	2021-03-21	Africa	Egypt	Cairo		Africa	Egypt	Cairo	genome	29884	Human	?	?	20D	C.36	GR	Main Chemical Laboratories Egypt Army	Main Chemical Laboratories Egypt Army	Mohamed Seadawy et al	https://www.epicov.org/acknowledgement/62/08/EPI_ISL_1936208.json	?	?	2021-05-06
Egypt/ARMY-340/2021	ncov	EPI_ISL_1936273	?	2021-04-04	Africa	Egypt	Cairo		Africa	Egypt	Cairo	genome	29877	Human	?	?	20D	C.36	GR	Main Chemical Laboratories Egypt Army	Main Chemical Laboratories Egypt Army	Mohamed Seadawy et al	https://www.epicov.org/acknowledgement/62/73/EPI_ISL_1936273.json	?	?	2021-05-06
Egypt/ARMY-342/2021	ncov	EPI_ISL_1936274	?	2021-04-04	Africa	Egypt	Cairo		Africa	Egypt	Cairo	genome	29884	Human	?	?	20D	C.36	GR	Main Chemical Laboratories Egypt Army	Main Chemical Laboratories Egypt Army	Mohamed Seadawy et al	https://www.epicov.org/acknowledgement/62/74/EPI_ISL_1936274.json	?	?	2021-05-06
Egypt/ARMY-343/2021	ncov	EPI_ISL_1936275	?	2021-04-04	Africa	Egypt	Cairo		Africa	Egypt	Cairo	genome	29875	Human	?	?	20D	C.36.3	GR	Main Chemical Laboratories Egypt Army	Main Chemical Laboratories Egypt Army	Mohamed Seadawy et al	https://www.epicov.org/acknowledgement/62/75/EPI_ISL_1936275.json	?	?	2021-05-06
Egypt/ARMY-344/2021	ncov	EPI_ISL_1936276	?	2021-04-04	Africa	Egypt	Cairo		Africa	Egypt	Cairo	genome	29880	Human	?	?	20I (Alpha, V1)	B.1.1.7	GR	Main Chemical Laboratories Egypt Army	Main Chemical Laboratories Egypt Army	Mohamed Seadawy et al	https://www.epicov.org/acknowledgement/62/76/EPI_ISL_1936276.json	?	?	2021-05-06
Egypt/ARMY-347/2021	ncov	EPI_ISL_1936277	?	2021-04-04	Africa	Egypt	Cairo		Africa	Egypt	Cairo	genome	29883	Human	?	?	19B	A.28	S	Main Chemical Laboratories Egypt Army	Main Chemical Laboratories Egypt Army	Mohamed Seadawy et al	https://www.epicov.org/acknowledgement/62/77/EPI_ISL_1936277.json	?	?	2021-05-06
Egypt/ARMY-348/2021	ncov	EPI_ISL_1936278	?	2021-04-04	Africa	Egypt	Cairo		Africa	Egypt	Cairo	genome	29882	Human	?	?	19B	A.28	S	Main Chemical Laboratories Egypt Army	Main Chemical Laboratories Egypt Army	Mohamed Seadawy et al	https://www.epicov.org/acknowledgement/62/78/EPI_ISL_1936278.json	?	?	2021-05-06
Egypt/ARMY-349/2021	ncov	EPI_ISL_1936279	?	2021-04-04	Africa	Egypt	Cairo		Africa	Egypt	Cairo	genome	29890	Human	?	?	19B	A.28	S	Main Chemical Laboratories Egypt Army	Main Chemical Laboratories Egypt Army	Mohamed Seadawy et al	https://www.epicov.org/acknowledgement/62/79/EPI_ISL_1936279.json	?	?	2021-05-06
Egypt/ARMY-35/2021	ncov	EPI_ISL_1936210	?	2021-03-21	Africa	Egypt	Cairo		Africa	Egypt	Cairo	genome	29879	Human	?	?	20D	C.36	GR	Main Chemical Laboratories Egypt Army	Main Chemical Laboratories Egypt Army	Mohamed Seadawy et al	https://www.epicov.org/acknowledgement/62/10/EPI_ISL_1936210.json	?	?	2021-05-06
Egypt/ARMY-350/2021	ncov	EPI_ISL_1936280	?	2021-04-04	Africa	Egypt	Cairo		Africa	Egypt	Cairo	genome	29886	Human	?	?	19A	B	L	Main Chemical Laboratories Egypt Army	Main Chemical Laboratories Egypt Army	Mohamed Seadawy et al	https://www.epicov.org/acknowledgement/62/80/EPI_ISL_1936280.json	?	?	2021-05-06
Egypt/ARMY-351/2021	ncov	EPI_ISL_1936281	?	2021-04-04	Africa	Egypt	Cairo		Africa	Egypt	Cairo	genome	29887	Human	?	?	19A	B	L	Main Chemical Laboratories Egypt Army	Main Chemical Laboratories Egypt Army	Mohamed Seadawy et al	https://www.epicov.org/acknowledgement/62/81/EPI_ISL_1936281.json	?	?	2021-05-06
Egypt/ARMY-352/2021	ncov	EPI_ISL_1936282	?	2021-04-04	Africa	Egypt	Cairo		Africa	Egypt	Cairo	genome	29884	Human	?	?	19A	B	L	Main Chemical Laboratories Egypt Army	Main Chemical Laboratories Egypt Army	Mohamed Seadawy et al	https://www.epicov.org/acknowledgement/62/82/EPI_ISL_1936282.json	?	?	2021-05-06
Egypt/ARMY-353/2021	ncov	EPI_ISL_1936283	?	2021-04-04	Africa	Egypt	Cairo		Africa	Egypt	Cairo	genome	29891	Human	?	?	19A	B	L	Main Chemical Laboratories Egypt Army	Main Chemical Laboratories Egypt Army	Mohamed Seadawy et al	https://www.epicov.org/acknowledgement/62/83/EPI_ISL_1936283.json	?	?	2021-05-06
Egypt/ARMY-354/2021	ncov	EPI_ISL_1936284	?	2021-04-04	Africa	Egypt	Cairo		Africa	Egypt	Cairo	genome	29880	Human	?	?	20I (Alpha, V1)	B.1.1.7	GR	Main Chemical Laboratories Egypt Army	Main Chemical Laboratories Egypt Army	Mohamed Seadawy et al	https://www.epicov.org/acknowledgement/62/84/EPI_ISL_1936284.json	?	?	2021-05-06
Egypt/ARMY-355/2021	ncov	EPI_ISL_1936285	?	2021-04-04	Africa	Egypt	Cairo		Africa	Egypt	Cairo	genome	29877	Human	?	?	20I (Alpha, V1)	B.1.1.7	GR	Main Chemical Laboratories Egypt Army	Main Chemical Laboratories Egypt Army	Mohamed Seadawy et al	https://www.epicov.org/acknowledgement/62/85/EPI_ISL_1936285.json	?	?	2021-05-06
Egypt/ARMY-356/2021	ncov	EPI_ISL_1936286	?	2021-04-04	Africa	Egypt	Cairo		Africa	Egypt	Cairo	genome	29878	Human	?	?	20I (Alpha, V1)	B.1.1.7	GR	Main Chemical Laboratories Egypt Army	Main Chemical Laboratories Egypt Army	Mohamed Seadawy et al	https://www.epicov.org/acknowledgement/62/86/EPI_ISL_1936286.json	?	?	2021-05-06
Egypt/ARMY-357/2021	ncov	EPI_ISL_1936287	?	2021-04-04	Africa	Egypt	Cairo		Africa	Egypt	Cairo	genome	29878	Human	?	?	20C	B.1	GH	Main Chemical Laboratories Egypt Army	Main Chemical Laboratories Egypt Army	Mohamed Seadawy et al	https://www.epicov.org/acknowledgement/62/87/EPI_ISL_1936287.json	?	?	2021-05-06
Egypt/ARMY-358/2021	ncov	EPI_ISL_1936288	?	2021-04-04	Africa	Egypt	Cairo		Africa	Egypt	Cairo	genome	29876	Human	?	?	20C	B.1	GH	Main Chemical Laboratories Egypt Army	Main Chemical Laboratories Egypt Army	Mohamed Seadawy et al	https://www.epicov.org/acknowledgement/62/88/EPI_ISL_1936288.json	?	?	2021-05-06
Egypt/ARMY-359/2021	ncov	EPI_ISL_1936289	?	2021-04-04	Africa	Egypt	Cairo		Africa	Egypt	Cairo	genome	29880	Human	?	?	20C	B.1	GH	Main Chemical Laboratories Egypt Army	Main Chemical Laboratories Egypt Army	Mohamed Seadawy et al	https://www.epicov.org/acknowledgement/62/89/EPI_ISL_1936289.json	?	?	2021-05-06
Egypt/ARMY-36/2021	ncov	EPI_ISL_1936211	?	2021-03-21	Africa	Egypt	Cairo		Africa	Egypt	Cairo	genome	29881	Human	?	?	20D	C.36	GR	Main Chemical Laboratories Egypt Army	Main Chemical Laboratories Egypt Army	Mohamed Seadawy et al	https://www.epicov.org/acknowledgement/62/11/EPI_ISL_1936211.json	?	?	2021-05-06
Egypt/ARMY-360/2021	ncov	EPI_ISL_1936290	?	2021-04-04	Africa	Egypt	Cairo		Africa	Egypt	Cairo	genome	29879	Human	?	?	20C	B.1	GH	Main Chemical Laboratories Egypt Army	Main Chemical Laboratories Egypt Army	Mohamed Seadawy et al	https://www.epicov.org/acknowledgement/62/90/EPI_ISL_1936290.json	?	?	2021-05-06
Egypt/ARMY-361/2021	ncov	EPI_ISL_1936291	?	2021-04-04	Africa	Egypt	Cairo		Africa	Egypt	Cairo	genome	29878	Human	?	?	20D	C.36	GR	Main Chemical Laboratories Egypt Army	Main Chemical Laboratories Egypt Army	Mohamed Seadawy et al	https://www.epicov.org/acknowledgement/62/91/EPI_ISL_1936291.json	?	?	2021-05-06
Egypt/ARMY-362/2021	ncov	EPI_ISL_1936292	?	2021-04-04	Africa	Egypt	Cairo		Africa	Egypt	Cairo	genome	29879	Human	?	?	20D	C.36	GR	Main Chemical Laboratories Egypt Army	Main Chemical Laboratories Egypt Army	Mohamed Seadawy et al	https://www.epicov.org/acknowledgement/62/92/EPI_ISL_1936292.json	?	?	2021-05-06
Egypt/ARMY-363/2021	ncov	EPI_ISL_1936293	?	2021-04-04	Africa	Egypt	Cairo		Africa	Egypt	Cairo	genome	29888	Human	?	?	20D	C.36	GR	Main Chemical Laboratories Egypt Army	Main Chemical Laboratories Egypt Army	Mohamed Seadawy et al	https://www.epicov.org/acknowledgement/62/93/EPI_ISL_1936293.json	?	?	2021-05-06
Egypt/ARMY-364/2021	ncov	EPI_ISL_1936294	?	2021-04-04	Africa	Egypt	Cairo		Africa	Egypt	Cairo	genome	29873	Human	?	?	20D	C.36	GR	Main Chemical Laboratories Egypt Army	Main Chemical Laboratories Egypt Army	Mohamed Seadawy et al	https://www.epicov.org/acknowledgement/62/94/EPI_ISL_1936294.json	?	?	2021-05-06
Egypt/ARMY-37/2021	ncov	EPI_ISL_1936212	?	2021-03-21	Africa	Egypt	Cairo		Africa	Egypt	Cairo	genome	29877	Human	?	?	20D	C.36	GR	Main Chemical Laboratories Egypt Army	Main Chemical Laboratories Egypt Army	Mohamed Seadawy et al	https://www.epicov.org/acknowledgement/62/12/EPI_ISL_1936212.json	?	?	2021-05-06
Egypt/ARMY-38/2021	ncov	EPI_ISL_1936213	?	2021-03-21	Africa	Egypt	Cairo		Africa	Egypt	Cairo	genome	29884	Human	?	?	20D	C.36	GR	Main Chemical Laboratories Egypt Army	Main Chemical Laboratories Egypt Army	Mohamed Seadawy et al	https://www.epicov.org/acknowledgement/62/13/EPI_ISL_1936213.json	?	?	2021-05-06
Egypt/ARMY-39/2021	ncov	EPI_ISL_1936214	?	2021-03-21	Africa	Egypt	Cairo		Africa	Egypt	Cairo	genome	29876	Human	?	?	20D	C.36	O	Main Chemical Laboratories Egypt Army	Main Chemical Laboratories Egypt Army	Mohamed Seadawy et al	https://www.epicov.org/acknowledgement/62/14/EPI_ISL_1936214.json	?	?	2021-05-06
Egypt/ARMY-40/2021	ncov	EPI_ISL_1936215	?	2021-03-21	Africa	Egypt	Cairo		Africa	Egypt	Cairo	genome	29879	Human	?	?	20D	C.36	GR	Main Chemical Laboratories Egypt Army	Main Chemical Laboratories Egypt Army	Mohamed Seadawy et al	https://www.epicov.org/acknowledgement/62/15/EPI_ISL_1936215.json	?	?	2021-05-06
Egypt/ARMY-400/2021	ncov	EPI_ISL_1969078	?	2021-03-28	Africa	Egypt	Cairo		Africa	Egypt	Cairo	genome	29783	Human	29	?	20I (Alpha, V1)	B.1.1.7	GR	Main Chemical Laboratories Egypt Army	Main Chemical Laboratories Egypt Army	Mohamed Seadawy et al	https://www.epicov.org/acknowledgement/90/78/EPI_ISL_1969078.json	?	?	2021-05-08
Egypt/ARMY-401/2021	ncov	EPI_ISL_1969079	?	2021-03-28	Africa	Egypt	Cairo		Africa	Egypt	Cairo	genome	29783	Human	55	?	20I (Alpha, V1)	B.1.1.7	GR	Main Chemical Laboratories Egypt Army	Main Chemical Laboratories Egypt Army	Mohamed Seadawy et al	https://www.epicov.org/acknowledgement/90/79/EPI_ISL_1969079.json	?	?	2021-05-08
Egypt/ARMY-402/2021	ncov	EPI_ISL_1969080	?	2021-04-18	Africa	Egypt	Cairo		Africa	Egypt	Cairo	genome	29783	Human	45	?	20I (Alpha, V1)	B.1.1.7	GR	Main Chemical Laboratories Egypt Army	Main Chemical Laboratories Egypt Army	Mohamed Seadawy et al	https://www.epicov.org/acknowledgement/90/80/EPI_ISL_1969080.json	?	?	2021-05-08
Egypt/ARMY-404/2021	ncov	EPI_ISL_1969081	?	2021-04-18	Africa	Egypt	Cairo		Africa	Egypt	Cairo	genome	29783	Human	59	?	20I (Alpha, V1)	B.1.1.7	GR	Main Chemical Laboratories Egypt Army	Main Chemical Laboratories Egypt Army	Mohamed Seadawy et al	https://www.epicov.org/acknowledgement/90/81/EPI_ISL_1969081.json	?	?	2021-05-08
Egypt/ARMY-41/2021	ncov	EPI_ISL_1936216	?	2021-03-21	Africa	Egypt	Cairo		Africa	Egypt	Cairo	genome	29883	Human	?	?	20D	C.36	GR	Main Chemical Laboratories Egypt Army	Main Chemical Laboratories Egypt Army	Mohamed Seadawy et al	https://www.epicov.org/acknowledgement/62/16/EPI_ISL_1936216.json	?	?	2021-05-06
Egypt/ARMY-42/2021	ncov	EPI_ISL_1936217	?	2021-03-21	Africa	Egypt	Cairo		Africa	Egypt	Cairo	genome	29884	Human	?	?	20D	C.36	GR	Main Chemical Laboratories Egypt Army	Main Chemical Laboratories Egypt Army	Mohamed Seadawy et al	https://www.epicov.org/acknowledgement/62/17/EPI_ISL_1936217.json	?	?	2021-05-06
Egypt/ARMY-43/2021	ncov	EPI_ISL_1936218	?	2021-03-21	Africa	Egypt	Cairo		Africa	Egypt	Cairo	genome	29882	Human	?	?	20D	C.36	O	Main Chemical Laboratories Egypt Army	Main Chemical Laboratories Egypt Army	Mohamed Seadawy et al	https://www.epicov.org/acknowledgement/62/18/EPI_ISL_1936218.json	?	?	2021-05-06
Egypt/ARMY-44/2021	ncov	EPI_ISL_1936219	?	2021-03-21	Africa	Egypt	Cairo		Africa	Egypt	Cairo	genome	29879	Human	?	?	20D	C.36.3	O	Main Chemical Laboratories Egypt Army	Main Chemical Laboratories Egypt Army	Mohamed Seadawy et al	https://www.epicov.org/acknowledgement/62/19/EPI_ISL_1936219.json	?	?	2021-05-06
Egypt/ARMY-45/2021	ncov	EPI_ISL_1936220	?	2021-03-21	Africa	Egypt	Cairo		Africa	Egypt	Cairo	genome	29895	Human	?	?	19B	A.28	S	Main Chemical Laboratories Egypt Army	Main Chemical Laboratories Egypt Army	Mohamed Seadawy et al	https://www.epicov.org/acknowledgement/62/20/EPI_ISL_1936220.json	?	?	2021-05-06
Egypt/ARMY-46/2021	ncov	EPI_ISL_1936222	?	2021-03-21	Africa	Egypt	Cairo		Africa	Egypt	Cairo	genome	29891	Human	?	?	19B	A.28	S	Main Chemical Laboratories Egypt Army	Main Chemical Laboratories Egypt Army	Mohamed Seadawy et al	https://www.epicov.org/acknowledgement/62/22/EPI_ISL_1936222.json	?	?	2021-05-06
Egypt/ARMY-47/2021	ncov	EPI_ISL_1936223	?	2021-03-21	Africa	Egypt	Cairo		Africa	Egypt	Cairo	genome	29898	Human	?	?	19A	B	L	Main Chemical Laboratories Egypt Army	Main Chemical Laboratories Egypt Army	Mohamed Seadawy et al	https://www.epicov.org/acknowledgement/62/23/EPI_ISL_1936223.json	?	?	2021-05-06
Egypt/ARMY-48/2021	ncov	EPI_ISL_1936224	?	2021-03-21	Africa	Egypt	Cairo		Africa	Egypt	Cairo	genome	29891	Human	?	?	19A	B	L	Main Chemical Laboratories Egypt Army	Main Chemical Laboratories Egypt Army	Mohamed Seadawy et al	https://www.epicov.org/acknowledgement/62/24/EPI_ISL_1936224.json	?	?	2021-05-06
Egypt/ARMY-49/2021	ncov	EPI_ISL_1936225	?	2021-03-21	Africa	Egypt	Cairo		Africa	Egypt	Cairo	genome	29886	Human	?	?	19A	B	L	Main Chemical Laboratories Egypt Army	Main Chemical Laboratories Egypt Army	Mohamed Seadawy et al	https://www.epicov.org/acknowledgement/62/25/EPI_ISL_1936225.json	?	?	2021-05-06
Egypt/ARMY-50/2021	ncov	EPI_ISL_1936226	?	2021-03-21	Africa	Egypt	Cairo		Africa	Egypt	Cairo	genome	29881	Human	?	?	20D	C.36	GR	Main Chemical Laboratories Egypt Army	Main Chemical Laboratories Egypt Army	Mohamed Seadawy et al	https://www.epicov.org/acknowledgement/62/26/EPI_ISL_1936226.json	?	?	2021-05-06
Egypt/ARMY-51/2021	ncov	EPI_ISL_1936227	?	2021-03-21	Africa	Egypt	Cairo		Africa	Egypt	Cairo	genome	29890	Human	?	?	20D	C.36.3	GR	Main Chemical Laboratories Egypt Army	Main Chemical Laboratories Egypt Army	Mohamed Seadawy et al	https://www.epicov.org/acknowledgement/62/27/EPI_ISL_1936227.json	?	?	2021-05-06
Egypt/ARMY-52/2021	ncov	EPI_ISL_1936228	?	2021-03-21	Africa	Egypt	Cairo		Africa	Egypt	Cairo	genome	29881	Human	?	?	20D	C.36	GR	Main Chemical Laboratories Egypt Army	Main Chemical Laboratories Egypt Army	Mohamed Seadawy et al	https://www.epicov.org/acknowledgement/62/28/EPI_ISL_1936228.json	?	?	2021-05-06
Egypt/ARMY-53/2021	ncov	EPI_ISL_1936229	?	2021-03-21	Africa	Egypt	Cairo		Africa	Egypt	Cairo	genome	29881	Human	?	?	20D	C.36	GR	Main Chemical Laboratories Egypt Army	Main Chemical Laboratories Egypt Army	Mohamed Seadawy et al	https://www.epicov.org/acknowledgement/62/29/EPI_ISL_1936229.json	?	?	2021-05-06
Egypt/ARMY-54/2021	ncov	EPI_ISL_1936230	?	2021-03-21	Africa	Egypt	Cairo		Africa	Egypt	Cairo	genome	29881	Human	?	?	20D	C.36	GR	Main Chemical Laboratories Egypt Army	Main Chemical Laboratories Egypt Army	Mohamed Seadawy et al	https://www.epicov.org/acknowledgement/62/30/EPI_ISL_1936230.json	?	?	2021-05-06
Egypt/ARMY-55/2021	ncov	EPI_ISL_1936231	?	2021-03-21	Africa	Egypt	Cairo		Africa	Egypt	Cairo	genome	29878	Human	?	?	20D	C.36	GR	Main Chemical Laboratories Egypt Army	Main Chemical Laboratories Egypt Army	Mohamed Seadawy et al	https://www.epicov.org/acknowledgement/62/31/EPI_ISL_1936231.json	?	?	2021-05-06
Egypt/ARMY-56/2021	ncov	EPI_ISL_1936232	?	2021-03-21	Africa	Egypt	Cairo		Africa	Egypt	Cairo	genome	29878	Human	?	?	20D	C.36	GR	Main Chemical Laboratories Egypt Army	Main Chemical Laboratories Egypt Army	Mohamed Seadawy et al	https://www.epicov.org/acknowledgement/62/32/EPI_ISL_1936232.json	?	?	2021-05-06
Egypt/ARMY-57/2021	ncov	EPI_ISL_1936233	?	2021-03-21	Africa	Egypt	Cairo		Africa	Egypt	Cairo	genome	29887	Human	?	?	20C	B.1	GH	Main Chemical Laboratories Egypt Army	Main Chemical Laboratories Egypt Army	Mohamed Seadawy et al	https://www.epicov.org/acknowledgement/62/33/EPI_ISL_1936233.json	?	?	2021-05-06
Egypt/ARMY-58/2021	ncov	EPI_ISL_1936234	?	2021-03-21	Africa	Egypt	Cairo		Africa	Egypt	Cairo	genome	29882	Human	?	?	20C	B.1	GH	Main Chemical Laboratories Egypt Army	Main Chemical Laboratories Egypt Army	Mohamed Seadawy et al	https://www.epicov.org/acknowledgement/62/34/EPI_ISL_1936234.json	?	?	2021-05-06
Egypt/ARMY-59/2021	ncov	EPI_ISL_1936235	?	2021-03-21	Africa	Egypt	Cairo		Africa	Egypt	Cairo	genome	29880	Human	?	?	20C	B.1	GH	Main Chemical Laboratories Egypt Army	Main Chemical Laboratories Egypt Army	Mohamed Seadawy et al	https://www.epicov.org/acknowledgement/62/35/EPI_ISL_1936235.json	?	?	2021-05-06
Egypt/ARMY-60/2021	ncov	EPI_ISL_1936236	?	2021-03-21	Africa	Egypt	Cairo		Africa	Egypt	Cairo	genome	29881	Human	?	?	20D	C.36	GR	Main Chemical Laboratories Egypt Army	Main Chemical Laboratories Egypt Army	Mohamed Seadawy et al	https://www.epicov.org/acknowledgement/62/36/EPI_ISL_1936236.json	?	?	2021-05-06
Egypt/ARMY-61/2021	ncov	EPI_ISL_1936237	?	2021-03-21	Africa	Egypt	Cairo		Africa	Egypt	Cairo	genome	29878	Human	?	?	20D	C.36	GR	Main Chemical Laboratories Egypt Army	Main Chemical Laboratories Egypt Army	Mohamed Seadawy et al	https://www.epicov.org/acknowledgement/62/37/EPI_ISL_1936237.json	?	?	2021-05-06
Egypt/ARMY-63/2021	ncov	EPI_ISL_1936209	?	2021-03-21	Africa	Egypt	Cairo		Africa	Egypt	Cairo	genome	29881	Human	?	?	20D	C.36	GR	Main Chemical Laboratories Egypt Army	Main Chemical Laboratories Egypt Army	Mohamed Seadawy et al	https://www.epicov.org/acknowledgement/62/09/EPI_ISL_1936209.json	?	?	2021-05-06
Egypt/ARMY-65/2021	ncov	EPI_ISL_1936221	?	2021-03-21	Africa	Egypt	Cairo		Africa	Egypt	Cairo	genome	29899	Human	?	?	19B	A.28	S	Main Chemical Laboratories Egypt Army	Main Chemical Laboratories Egypt Army	Mohamed Seadawy et al	https://www.epicov.org/acknowledgement/62/21/EPI_ISL_1936221.json	?	?	2021-05-06
Egypt/ARMY-MCL001-2/2020	ncov	EPI_ISL_907077	?	2020-11-15	Africa	Egypt	Egypt		Africa	Egypt	Egypt	genome	29884	Human	?	?	20C	B.1	GH	Biology, MCL	Biology, MCL	Seadawy et al	https://www.epicov.org/acknowledgement/70/77/EPI_ISL_907077.json	?	?	2021-01-30
Egypt/ARMY-MCL0018/2020	ncov	EPI_ISL_907082	?	2020-11-15	Africa	Egypt	Egypt		Africa	Egypt	Egypt	genome	29896	Human	?	?	20D	C.36	GR	Biology, MCL	Biology, MCL	Seadawy et al	https://www.epicov.org/acknowledgement/70/82/EPI_ISL_907082.json	?	?	2021-01-30
Egypt/ARMY-MCL002/2020	ncov	EPI_ISL_907078	?	2020-11-15	Africa	Egypt	Egypt		Africa	Egypt	Egypt	genome	29885	Human	?	?	20D	C.36	GR	Biology, MCL	Biology, MCL	Seadawy et al	https://www.epicov.org/acknowledgement/70/78/EPI_ISL_907078.json	?	?	2021-01-30
Egypt/ARMY-MCL003/2020	ncov	EPI_ISL_907079	?	2020-11-15	Africa	Egypt	Egypt		Africa	Egypt	Egypt	genome	29880	Human	?	?	20D	C.36	GR	Biology, MCL	Biology, MCL	Seadawy et al	https://www.epicov.org/acknowledgement/70/79/EPI_ISL_907079.json	?	?	2021-01-30
Egypt/ARMY-MCL005/2020	ncov	EPI_ISL_907080	?	2020-11-15	Africa	Egypt	Egypt		Africa	Egypt	Egypt	genome	29872	Human	?	?	20D	C.36	GR	Biology, MCL	Biology, MCL	Seadawy et al	https://www.epicov.org/acknowledgement/70/80/EPI_ISL_907080.json	?	?	2021-01-30
Egypt/ARMY-MCL008/2020	ncov	EPI_ISL_907081	?	2020-11-15	Africa	Egypt	Egypt		Africa	Egypt	Egypt	genome	29874	Human	?	?	20D	C.36	GR	Biology, MCL	Biology, MCL	Seadawy et al	https://www.epicov.org/acknowledgement/70/81/EPI_ISL_907081.json	?	?	2021-01-30
Egypt/ARMY-MCL009/2020	ncov	EPI_ISL_907083	?	2020-11-15	Africa	Egypt	Egypt		Africa	Egypt	Egypt	genome	29903	Human	?	?	20D	C.36	GR	Biology, MCL	Biology, MCL	Seadawy et al	https://www.epicov.org/acknowledgement/70/83/EPI_ISL_907083.json	?	?	2021-01-30
Egypt/ARMY-MCL011/2020	ncov	EPI_ISL_907084	?	2020-11-15	Africa	Egypt	Egypt		Africa	Egypt	Egypt	genome	29884	Human	?	?	20C	B.1	GH	Biology, MCL	Biology, MCL	Seadawy et al	https://www.epicov.org/acknowledgement/70/84/EPI_ISL_907084.json	?	?	2021-01-30
Egypt/ARMY-MCL012/2020	ncov	EPI_ISL_907085	?	2020-11-15	Africa	Egypt	Egypt		Africa	Egypt	Egypt	genome	29884	Human	?	?	20C	B.1	GH	Biology, MCL	Biology, MCL	Seadawy et al	https://www.epicov.org/acknowledgement/70/85/EPI_ISL_907085.json	?	?	2021-01-30
Egypt/ARMY/2020	ncov	EPI_ISL_907076	?	2020-11-01	Africa	Egypt	Egypt		Africa	Egypt	Egypt	genome	29870	Human	?	?	20D	C.36	O	Biology, MCL	Biology, MCL	Seadawy et al	https://www.epicov.org/acknowledgement/70/76/EPI_ISL_907076.json	?	?	2021-01-30
Egypt/Army-MCL001/2020	ncov	EPI_ISL_510526	?	2020-05-31	Africa	Egypt	Faiyum		Africa	Egypt	Faiyum	genome	29857	Human	?	?	20A	B.1	GH	Biological prevention, army	Biological prevention, army	Seadawy et al	https://www.epicov.org/acknowledgement/05/26/EPI_ISL_510526.json	?	?	2020-07-20
Egypt/C-CEIRS-19MOH/2020	ncov	EPI_ISL_605780	?	2020-03-08	Africa	Egypt	Cairo		Africa	Egypt	Cairo	genome	29855	Human	?	?	20C	B.1	GH	CEIRS Data Processing and Coordinating Center, St. Jude Center of Excellence for Influenza Research and Surveillance (CEIRS)	CEIRS Data Processing and Coordinating Center, St. Jude Center of Excellence for Influenza Research and Surveillance (CEIRS)	Roshdy et al	https://www.epicov.org/acknowledgement/57/80/EPI_ISL_605780.json	?	?	2020-10-29
Egypt/C-CEIRS-2MOH/2020	ncov	EPI_ISL_605781	?	2020-03-29	Africa	Egypt	Cairo		Africa	Egypt	Cairo	genome	29807	Human	?	?	20B	B.1.1	GR	CEIRS Data Processing and Coordinating Center, St. Jude Center of Excellence for Influenza Research and Surveillance (CEIRS)	CEIRS Data Processing and Coordinating Center, St. Jude Center of Excellence for Influenza Research and Surveillance (CEIRS)	Roshdy et al	https://www.epicov.org/acknowledgement/57/81/EPI_ISL_605781.json	?	?	2020-10-29
Egypt/C-CEIRS-8MOH/2020	ncov	EPI_ISL_605782	?	2020-05-17	Africa	Egypt	Cairo		Africa	Egypt	Cairo	genome	29808	Human	?	?	20A	B.1	G	CEIRS Data Processing and Coordinating Center, St. Jude Center of Excellence for Influenza Research and Surveillance (CEIRS)	CEIRS Data Processing and Coordinating Center, St. Jude Center of Excellence for Influenza Research and Surveillance (CEIRS)	Roshdy et al	https://www.epicov.org/acknowledgement/57/82/EPI_ISL_605782.json	?	?	2020-10-29
Egypt/C-CU001a-S1/2020	ncov	EPI_ISL_529031	?	2020-05-17	Africa	Egypt	Cairo		Africa	Egypt	Cairo	genome	29787	Human	35	Male	20C	B.1	GH	Central Molecular Microbiology Laboratory, Clinical and Chemical Pathology Department, Faculty of Medicine, CAIRO UNIVERSITY	Next Generation Sequencing Reference Laboratory, Faculty of Medicine, Cairo University and The Center for Genome and Microbiome Research, Faculty of Pharmacy, CAIRO UNIVERSITY	May Sherif Soliman et al	https://www.epicov.org/acknowledgement/90/31/EPI_ISL_529031.json	?	?	2020-09-09
Egypt/C-CU002b-S3/2020	ncov	EPI_ISL_529032	?	2020-06-14	Africa	Egypt	Cairo		Africa	Egypt	Cairo	genome	29792	Human	40	Female	20D	C.36	GR	Central Molecular Microbiology Laboratory and Next Generation Sequencing Reference Laboratory, Clinical and Chemical Pathology Department, Faculty of Medicine, CAIRO UNIVERSITY	Next Generation Sequencing Reference Laboratory, Faculty of Medicine, CAIRO UNIVERSITY and The Center for Genome and Microbiome Research, Faculty of Pharmacy, CAIRO UNIVERSITY	May Sherif Soliman et al	https://www.epicov.org/acknowledgement/90/32/EPI_ISL_529032.json	?	?	2020-09-09
Egypt/C-VSVRI-SERVAC/2020	ncov	EPI_ISL_528386	?	2020-08-16	Africa	Egypt	Egypt		Africa	Egypt	Egypt	genome	29793	Human	?	?	20C	B.1	GH	Viral vaccines, VSVRI- Veterinary serum and vaccine research institute	Viral vaccines, VSVRI- Veterinary serum and vaccine research institute	Saleh et al	https://www.epicov.org/acknowledgement/83/86/EPI_ISL_528386.json	?	?	2020-09-05
Egypt/CCHE57357-A-01/2020	ncov	EPI_ISL_812783	?	2020-05-24	Africa	Egypt	Egypt		Africa	Egypt	Egypt	genome	29903	Human	?	?	20D	C.36	GR	Genomics Program, Children Cancer Hospital	Genomics Program, Children Cancer Hospital	Hatem et al	https://www.epicov.org/acknowledgement/27/83/EPI_ISL_812783.json	?	?	2021-01-13
Egypt/CCHE57357-A-02/2020	ncov	EPI_ISL_812784	?	2020-05-10	Africa	Egypt	Egypt		Africa	Egypt	Egypt	genome	29903	Human	?	?	20A	B.1	G	Genomics Program, Children Cancer Hospital	Genomics Program, Children Cancer Hospital	Hatem et al	https://www.epicov.org/acknowledgement/27/84/EPI_ISL_812784.json	?	?	2021-01-13
Egypt/CCHE57357-A-03/2020	ncov	EPI_ISL_812785	?	2020-05-10	Africa	Egypt	Egypt		Africa	Egypt	Egypt	genome	29903	Human	?	?	19A	B	O	Genomics Program, Children Cancer Hospital	Genomics Program, Children Cancer Hospital	Hatem et al	https://www.epicov.org/acknowledgement/27/85/EPI_ISL_812785.json	?	?	2021-01-13
Egypt/CCHE57357-A-05/2020	ncov	EPI_ISL_812786	?	2020-05-24	Africa	Egypt	Egypt		Africa	Egypt	Egypt	genome	29903	Human	?	?	20D	B.1.1.1	GR	Genomics Program, Children Cancer Hospital	Genomics Program, Children Cancer Hospital	Hatem et al	https://www.epicov.org/acknowledgement/27/86/EPI_ISL_812786.json	?	?	2021-01-13
Egypt/CCHE57357-A-06/2020	ncov	EPI_ISL_812787	?	2020-05-24	Africa	Egypt	Egypt		Africa	Egypt	Egypt	genome	29903	Human	?	?	20D	C.36	GR	Genomics Program, Children Cancer Hospital	Genomics Program, Children Cancer Hospital	Hatem et al	https://www.epicov.org/acknowledgement/27/87/EPI_ISL_812787.json	?	?	2021-01-13
Egypt/CCHE57357-A-07/2020	ncov	EPI_ISL_812788	?	2020-06-07	Africa	Egypt	Egypt		Africa	Egypt	Egypt	genome	29903	Human	?	?	19A	B.1	O	Genomics Program, Children Cancer Hospital	Genomics Program, Children Cancer Hospital	Hatem et al	https://www.epicov.org/acknowledgement/27/88/EPI_ISL_812788.json	?	?	2021-01-13
Egypt/CCHE57357-A-08/2020	ncov	EPI_ISL_812789	?	2020-05-03	Africa	Egypt	Egypt		Africa	Egypt	Egypt	genome	29903	Human	?	?	20A	B.1	GH	Genomics Program, Children Cancer Hospital	Genomics Program, Children Cancer Hospital	Hatem et al	https://www.epicov.org/acknowledgement/27/89/EPI_ISL_812789.json	?	?	2021-01-13
Egypt/CCHE57357-A-09/2020	ncov	EPI_ISL_812790	?	2020-05-10	Africa	Egypt	Egypt		Africa	Egypt	Egypt	genome	29903	Human	?	?	20A	B.1	O	Genomics Program, Children Cancer Hospital	Genomics Program, Children Cancer Hospital	Hatem et al	https://www.epicov.org/acknowledgement/27/90/EPI_ISL_812790.json	?	?	2021-01-13
Egypt/CCHE57357-A-10/2020	ncov	EPI_ISL_812791	?	2020-05-10	Africa	Egypt	Egypt		Africa	Egypt	Egypt	genome	29903	Human	?	?	20A	B.1	G	Genomics Program, Children Cancer Hospital	Genomics Program, Children Cancer Hospital	Hatem et al	https://www.epicov.org/acknowledgement/27/91/EPI_ISL_812791.json	?	?	2021-01-13
Egypt/CCHE57357-A-12/2020	ncov	EPI_ISL_812792	?	2020-05-17	Africa	Egypt	Egypt		Africa	Egypt	Egypt	genome	29903	Human	?	?	20C	B.1	GH	Genomics Program, Children Cancer Hospital	Genomics Program, Children Cancer Hospital	Hatem et al	https://www.epicov.org/acknowledgement/27/92/EPI_ISL_812792.json	?	?	2021-01-13
Egypt/CCHE57357-A-13/2020	ncov	EPI_ISL_812793	?	2020-04-26	Africa	Egypt	Egypt		Africa	Egypt	Egypt	genome	29903	Human	?	?	20B	B.1.1	O	Genomics Program, Children Cancer Hospital	Genomics Program, Children Cancer Hospital	Hatem et al	https://www.epicov.org/acknowledgement/27/93/EPI_ISL_812793.json	?	?	2021-01-13
Egypt/CCHE57357-A-14/2020	ncov	EPI_ISL_812794	?	2020-05-17	Africa	Egypt	Egypt		Africa	Egypt	Egypt	genome	29903	Human	?	?	20C	B.1	GH	Genomics Program, Children Cancer Hospital	Genomics Program, Children Cancer Hospital	Hatem et al	https://www.epicov.org/acknowledgement/27/94/EPI_ISL_812794.json	?	?	2021-01-13
Egypt/CCHE57357-A-15/2020	ncov	EPI_ISL_812795	?	2020-06-07	Africa	Egypt	Egypt		Africa	Egypt	Egypt	genome	29903	Human	?	?	20D	C.36	GR	Genomics Program, Children Cancer Hospital	Genomics Program, Children Cancer Hospital	Hatem et al	https://www.epicov.org/acknowledgement/27/95/EPI_ISL_812795.json	?	?	2021-01-13
Egypt/CCHE57357-A-18/2020	ncov	EPI_ISL_812796	?	2020-06-28	Africa	Egypt	Egypt		Africa	Egypt	Egypt	genome	29903	Human	?	?	20D	C.36	GR	Genomics Program, Children Cancer Hospital	Genomics Program, Children Cancer Hospital	Hatem et al	https://www.epicov.org/acknowledgement/27/96/EPI_ISL_812796.json	?	?	2021-01-13
Egypt/CCHE57357-A-19/2020	ncov	EPI_ISL_812797	?	2020-06-28	Africa	Egypt	Egypt		Africa	Egypt	Egypt	genome	29903	Human	?	?	20D	C.36	GR	Genomics Program, Children Cancer Hospital	Genomics Program, Children Cancer Hospital	Hatem et al	https://www.epicov.org/acknowledgement/27/97/EPI_ISL_812797.json	?	?	2021-01-13
Egypt/CCHE57357-A-22/2020	ncov	EPI_ISL_812798	?	2020-06-28	Africa	Egypt	Egypt		Africa	Egypt	Egypt	genome	29903	Human	?	?	20A	B.1	O	Genomics Program, Children Cancer Hospital	Genomics Program, Children Cancer Hospital	Hatem et al	https://www.epicov.org/acknowledgement/27/98/EPI_ISL_812798.json	?	?	2021-01-13
Egypt/CCHE57357-A-23/2020	ncov	EPI_ISL_812799	?	2020-05-17	Africa	Egypt	Egypt		Africa	Egypt	Egypt	genome	29903	Human	?	?	20D	C.36	GR	Genomics Program, Children Cancer Hospital	Genomics Program, Children Cancer Hospital	Hatem et al	https://www.epicov.org/acknowledgement/27/99/EPI_ISL_812799.json	?	?	2021-01-13
Egypt/CCHE57357-A-24/2020	ncov	EPI_ISL_812800	?	2020-05-24	Africa	Egypt	Egypt		Africa	Egypt	Egypt	genome	29903	Human	?	?	20B	B.1.1	O	Genomics Program, Children Cancer Hospital	Genomics Program, Children Cancer Hospital	Hatem et al	https://www.epicov.org/acknowledgement/28/00/EPI_ISL_812800.json	?	?	2021-01-13
Egypt/CCHE57357-A-25/2020	ncov	EPI_ISL_812801	?	2020-05-24	Africa	Egypt	Egypt		Africa	Egypt	Egypt	genome	29903	Human	?	?	20A	B.1	G	Genomics Program, Children Cancer Hospital	Genomics Program, Children Cancer Hospital	Hatem et al	https://www.epicov.org/acknowledgement/28/01/EPI_ISL_812801.json	?	?	2021-01-13
Egypt/CCHE57357-A-26/2020	ncov	EPI_ISL_812802	?	2020-08-02	Africa	Egypt	Egypt		Africa	Egypt	Egypt	genome	29903	Human	?	?	19A	B	L	Genomics Program, Children Cancer Hospital	Genomics Program, Children Cancer Hospital	Hatem et al	https://www.epicov.org/acknowledgement/28/02/EPI_ISL_812802.json	?	?	2021-01-13
Egypt/CCHE57357-A-27/2020	ncov	EPI_ISL_812803	?	2020-07-05	Africa	Egypt	Egypt		Africa	Egypt	Egypt	genome	29903	Human	?	?	19A	B.1.1	O	Genomics Program, Children Cancer Hospital	Genomics Program, Children Cancer Hospital	Hatem et al	https://www.epicov.org/acknowledgement/28/03/EPI_ISL_812803.json	?	?	2021-01-13
Egypt/CCHE57357-A-28/2020	ncov	EPI_ISL_812804	?	2020-06-28	Africa	Egypt	Egypt		Africa	Egypt	Egypt	genome	29903	Human	?	?	19A	B	L	Genomics Program, Children Cancer Hospital	Genomics Program, Children Cancer Hospital	Hatem et al	https://www.epicov.org/acknowledgement/28/04/EPI_ISL_812804.json	?	?	2021-01-13
Egypt/CCHE57357-A-29/2020	ncov	EPI_ISL_812805	?	2020-07-26	Africa	Egypt	Egypt		Africa	Egypt	Egypt	genome	29903	Human	?	?	19A	B.1	L	Genomics Program, Children Cancer Hospital	Genomics Program, Children Cancer Hospital	Hatem et al	https://www.epicov.org/acknowledgement/28/05/EPI_ISL_812805.json	?	?	2021-01-13
Egypt/CCHE57357-A-30/2020	ncov	EPI_ISL_812806	?	2020-06-28	Africa	Egypt	Egypt		Africa	Egypt	Egypt	genome	29903	Human	?	?	20A	B.1	G	Genomics Program, Children Cancer Hospital	Genomics Program, Children Cancer Hospital	Hatem et al	https://www.epicov.org/acknowledgement/28/06/EPI_ISL_812806.json	?	?	2021-01-13
Egypt/CCHE57357-A-31/2020	ncov	EPI_ISL_812807	?	2020-07-26	Africa	Egypt	Egypt		Africa	Egypt	Egypt	genome	29903	Human	?	?	20D	C.36	GR	Genomics Program, Children Cancer Hospital	Genomics Program, Children Cancer Hospital	Hatem et al	https://www.epicov.org/acknowledgement/28/07/EPI_ISL_812807.json	?	?	2021-01-13
Egypt/CCHE57357-A-34/2020	ncov	EPI_ISL_812808	?	2020-07-05	Africa	Egypt	Egypt		Africa	Egypt	Egypt	genome	29903	Human	?	?	20D	C.36	GR	Genomics Program, Children Cancer Hospital	Genomics Program, Children Cancer Hospital	Hatem et al	https://www.epicov.org/acknowledgement/28/08/EPI_ISL_812808.json	?	?	2021-01-13
Egypt/CCHE57357-A-35/2020	ncov	EPI_ISL_812809	?	2020-07-12	Africa	Egypt	Egypt		Africa	Egypt	Egypt	genome	29903	Human	?	?	20D	B.1.1.1	GR	Genomics Program, Children Cancer Hospital	Genomics Program, Children Cancer Hospital	Hatem et al	https://www.epicov.org/acknowledgement/28/09/EPI_ISL_812809.json	?	?	2021-01-13
Egypt/CCHE57357-A-36/2020	ncov	EPI_ISL_812810	?	2020-08-02	Africa	Egypt	Egypt		Africa	Egypt	Egypt	genome	29903	Human	?	?	20A	B	O	Genomics Program, Children Cancer Hospital	Genomics Program, Children Cancer Hospital	Hatem et al	https://www.epicov.org/acknowledgement/28/10/EPI_ISL_812810.json	?	?	2021-01-13
Egypt/CCHE57357-A-38/2020	ncov	EPI_ISL_812811	?	2020-07-19	Africa	Egypt	Egypt		Africa	Egypt	Egypt	genome	29903	Human	?	?	19A	B	L	Genomics Program, Children Cancer Hospital	Genomics Program, Children Cancer Hospital	Hatem et al	https://www.epicov.org/acknowledgement/28/11/EPI_ISL_812811.json	?	?	2021-01-13
Egypt/CCHE57357-A-39/2020	ncov	EPI_ISL_812812	?	2020-08-09	Africa	Egypt	Egypt		Africa	Egypt	Egypt	genome	29903	Human	?	?	19A	B	O	Genomics Program, Children Cancer Hospital	Genomics Program, Children Cancer Hospital	Hatem et al	https://www.epicov.org/acknowledgement/28/12/EPI_ISL_812812.json	?	?	2021-01-13
Egypt/CCHE57357-A-40/2020	ncov	EPI_ISL_812813	?	2020-06-28	Africa	Egypt	Egypt		Africa	Egypt	Egypt	genome	29903	Human	?	?	19A	B	L	Genomics Program, Children Cancer Hospital	Genomics Program, Children Cancer Hospital	Hatem et al	https://www.epicov.org/acknowledgement/28/13/EPI_ISL_812813.json	?	?	2021-01-13
Egypt/CCHE57357-A-41/2020	ncov	EPI_ISL_812814	?	2020-08-02	Africa	Egypt	Egypt		Africa	Egypt	Egypt	genome	29903	Human	?	?	20B	B.1.1	GR	Genomics Program, Children Cancer Hospital	Genomics Program, Children Cancer Hospital	Hatem et al	https://www.epicov.org/acknowledgement/28/14/EPI_ISL_812814.json	?	?	2021-01-13
Egypt/CCHE57357-A-42/2020	ncov	EPI_ISL_812815	?	2020-07-19	Africa	Egypt	Egypt		Africa	Egypt	Egypt	genome	29903	Human	?	?	20B	B.1.1	GR	Genomics Program, Children Cancer Hospital	Genomics Program, Children Cancer Hospital	Hatem et al	https://www.epicov.org/acknowledgement/28/15/EPI_ISL_812815.json	?	?	2021-01-13
Egypt/CCHE57357-A-43/2020	ncov	EPI_ISL_812816	?	2020-07-12	Africa	Egypt	Egypt		Africa	Egypt	Egypt	genome	29903	Human	?	?	20D	C.36	GR	Genomics Program, Children Cancer Hospital	Genomics Program, Children Cancer Hospital	Hatem et al	https://www.epicov.org/acknowledgement/28/16/EPI_ISL_812816.json	?	?	2021-01-13
Egypt/CCHE57357-A-44/2020	ncov	EPI_ISL_812817	?	2020-06-07	Africa	Egypt	Egypt		Africa	Egypt	Egypt	genome	29903	Human	?	?	20D	C.36	GR	Genomics Program, Children Cancer Hospital	Genomics Program, Children Cancer Hospital	Hatem et al	https://www.epicov.org/acknowledgement/28/17/EPI_ISL_812817.json	?	?	2021-01-13
Egypt/CCHE57357-A-45/2020	ncov	EPI_ISL_812818	?	2020-06-14	Africa	Egypt	Egypt		Africa	Egypt	Egypt	genome	29903	Human	?	?	20B	B.1.1	GR	Genomics Program, Children Cancer Hospital	Genomics Program, Children Cancer Hospital	Hatem et al	https://www.epicov.org/acknowledgement/28/18/EPI_ISL_812818.json	?	?	2021-01-13
Egypt/CCHE57357-A-46/2020	ncov	EPI_ISL_812819	?	2020-08-02	Africa	Egypt	Egypt		Africa	Egypt	Egypt	genome	29903	Human	?	?	20C	B.1	GH	Genomics Program, Children Cancer Hospital	Genomics Program, Children Cancer Hospital	Hatem et al	https://www.epicov.org/acknowledgement/28/19/EPI_ISL_812819.json	?	?	2021-01-13
Egypt/CCHE57357-A-47/2020	ncov	EPI_ISL_812820	?	2020-06-28	Africa	Egypt	Egypt		Africa	Egypt	Egypt	genome	29903	Human	?	?	19A	B.1	O	Genomics Program, Children Cancer Hospital	Genomics Program, Children Cancer Hospital	Hatem et al	https://www.epicov.org/acknowledgement/28/20/EPI_ISL_812820.json	?	?	2021-01-13
Egypt/CCHE57357-A-48/2020	ncov	EPI_ISL_812821	?	2020-07-26	Africa	Egypt	Egypt		Africa	Egypt	Egypt	genome	29903	Human	?	?	19B	A.28	S	Genomics Program, Children Cancer Hospital	Genomics Program, Children Cancer Hospital	Hatem et al	https://www.epicov.org/acknowledgement/28/21/EPI_ISL_812821.json	?	?	2021-01-13
Egypt/CCHE57357-A-49/2020	ncov	EPI_ISL_812822	?	2020-06-28	Africa	Egypt	Egypt		Africa	Egypt	Egypt	genome	29903	Human	?	?	20D	C.36	GR	Genomics Program, Children Cancer Hospital	Genomics Program, Children Cancer Hospital	Hatem et al	https://www.epicov.org/acknowledgement/28/22/EPI_ISL_812822.json	?	?	2021-01-13
Egypt/CCHE57357-A-50/2020	ncov	EPI_ISL_812823	?	2020-07-19	Africa	Egypt	Egypt		Africa	Egypt	Egypt	genome	29903	Human	?	?	20A	B.1	G	Genomics Program, Children Cancer Hospital	Genomics Program, Children Cancer Hospital	Hatem et al	https://www.epicov.org/acknowledgement/28/23/EPI_ISL_812823.json	?	?	2021-01-13
Egypt/CCHE57357-A-51/2020	ncov	EPI_ISL_812824	?	2020-07-05	Africa	Egypt	Egypt		Africa	Egypt	Egypt	genome	29903	Human	?	?	20D	C.17	O	Genomics Program, Children Cancer Hospital	Genomics Program, Children Cancer Hospital	Hatem et al	https://www.epicov.org/acknowledgement/28/24/EPI_ISL_812824.json	?	?	2021-01-13
Egypt/CCHE57357-A-52/2020	ncov	EPI_ISL_812825	?	2020-07-12	Africa	Egypt	Egypt		Africa	Egypt	Egypt	genome	29903	Human	?	?	20B	C.17	O	Genomics Program, Children Cancer Hospital	Genomics Program, Children Cancer Hospital	Hatem et al	https://www.epicov.org/acknowledgement/28/25/EPI_ISL_812825.json	?	?	2021-01-13
Egypt/CCHE57357-A-53/2020	ncov	EPI_ISL_812826	?	2020-06-14	Africa	Egypt	Egypt		Africa	Egypt	Egypt	genome	29903	Human	?	?	20C	B.1	GH	Genomics Program, Children Cancer Hospital	Genomics Program, Children Cancer Hospital	Hatem et al	https://www.epicov.org/acknowledgement/28/26/EPI_ISL_812826.json	?	?	2021-01-13
Egypt/CCHE57357-A-54/2020	ncov	EPI_ISL_812827	?	2020-07-19	Africa	Egypt	Egypt		Africa	Egypt	Egypt	genome	29903	Human	?	?	19A	B	O	Genomics Program, Children Cancer Hospital	Genomics Program, Children Cancer Hospital	Hatem et al	https://www.epicov.org/acknowledgement/28/27/EPI_ISL_812827.json	?	?	2021-01-13
Egypt/CCHE57357-A-55/2020	ncov	EPI_ISL_812828	?	2020-08-09	Africa	Egypt	Egypt		Africa	Egypt	Egypt	genome	29903	Human	?	?	19A	B	O	Genomics Program, Children Cancer Hospital	Genomics Program, Children Cancer Hospital	Hatem et al	https://www.epicov.org/acknowledgement/28/28/EPI_ISL_812828.json	?	?	2021-01-13
Egypt/CCHE57357-A-56/2020	ncov	EPI_ISL_812829	?	2020-06-28	Africa	Egypt	Egypt		Africa	Egypt	Egypt	genome	29903	Human	?	?	19B	B	O	Genomics Program, Children Cancer Hospital	Genomics Program, Children Cancer Hospital	Hatem et al	https://www.epicov.org/acknowledgement/28/29/EPI_ISL_812829.json	?	?	2021-01-13
Egypt/CCHE57357-A-57/2020	ncov	EPI_ISL_812830	?	2020-08-02	Africa	Egypt	Egypt		Africa	Egypt	Egypt	genome	29903	Human	?	?	20B	B.1.1	O	Genomics Program, Children Cancer Hospital	Genomics Program, Children Cancer Hospital	Hatem et al	https://www.epicov.org/acknowledgement/28/30/EPI_ISL_812830.json	?	?	2021-01-13
Egypt/CCHE57357-A-58/2020	ncov	EPI_ISL_812831	?	2020-07-19	Africa	Egypt	Egypt		Africa	Egypt	Egypt	genome	29903	Human	?	?	19A	B	L	Genomics Program, Children Cancer Hospital	Genomics Program, Children Cancer Hospital	Hatem et al	https://www.epicov.org/acknowledgement/28/31/EPI_ISL_812831.json	?	?	2021-01-13
Egypt/CCHE57357-A-59/2020	ncov	EPI_ISL_812832	?	2020-07-12	Africa	Egypt	Egypt		Africa	Egypt	Egypt	genome	29903	Human	?	?	20A	B.1.544	GH	Genomics Program, Children Cancer Hospital	Genomics Program, Children Cancer Hospital	Hatem et al	https://www.epicov.org/acknowledgement/28/32/EPI_ISL_812832.json	?	?	2021-01-13
Egypt/CCHE57357-A-60/2020	ncov	EPI_ISL_812833	?	2020-06-07	Africa	Egypt	Egypt		Africa	Egypt	Egypt	genome	29903	Human	?	?	19A	B	L	Genomics Program, Children Cancer Hospital	Genomics Program, Children Cancer Hospital	Hatem et al	https://www.epicov.org/acknowledgement/28/33/EPI_ISL_812833.json	?	?	2021-01-13
Egypt/CCHE57357-A-62/2020	ncov	EPI_ISL_812834	?	2020-08-02	Africa	Egypt	Egypt		Africa	Egypt	Egypt	genome	29903	Human	?	?	20D	C.36	GR	Genomics Program, Children Cancer Hospital	Genomics Program, Children Cancer Hospital	Hatem et al	https://www.epicov.org/acknowledgement/28/34/EPI_ISL_812834.json	?	?	2021-01-13
Egypt/CCHE57357-A-63/2020	ncov	EPI_ISL_812835	?	2020-07-19	Africa	Egypt	Egypt		Africa	Egypt	Egypt	genome	29903	Human	?	?	20D	C.36	GR	Genomics Program, Children Cancer Hospital	Genomics Program, Children Cancer Hospital	Hatem et al	https://www.epicov.org/acknowledgement/28/35/EPI_ISL_812835.json	?	?	2021-01-13
Egypt/CCHE57357-A-66/2020	ncov	EPI_ISL_812836	?	2020-06-07	Africa	Egypt	Egypt		Africa	Egypt	Egypt	genome	29903	Human	?	?	19A	B	L	Genomics Program, Children Cancer Hospital	Genomics Program, Children Cancer Hospital	Hatem et al	https://www.epicov.org/acknowledgement/28/36/EPI_ISL_812836.json	?	?	2021-01-13
Egypt/CCHE57357-A-67/2020	ncov	EPI_ISL_812837	?	2020-07-05	Africa	Egypt	Egypt		Africa	Egypt	Egypt	genome	29903	Human	?	?	20B	B.1.1	O	Genomics Program, Children Cancer Hospital	Genomics Program, Children Cancer Hospital	Hatem et al	https://www.epicov.org/acknowledgement/28/37/EPI_ISL_812837.json	?	?	2021-01-13
Egypt/CCHE57357-A-68/2020	ncov	EPI_ISL_812838	?	2020-06-28	Africa	Egypt	Egypt		Africa	Egypt	Egypt	genome	29903	Human	?	?	19A	B.1	O	Genomics Program, Children Cancer Hospital	Genomics Program, Children Cancer Hospital	Hatem et al	https://www.epicov.org/acknowledgement/28/38/EPI_ISL_812838.json	?	?	2021-01-13
Egypt/CCHE57357-A-69/2020	ncov	EPI_ISL_812839	?	2020-06-28	Africa	Egypt	Egypt		Africa	Egypt	Egypt	genome	29903	Human	?	?	19A	B	L	Genomics Program, Children Cancer Hospital	Genomics Program, Children Cancer Hospital	Hatem et al	https://www.epicov.org/acknowledgement/28/39/EPI_ISL_812839.json	?	?	2021-01-13
Egypt/CCHE57357-A-70/2020	ncov	EPI_ISL_812840	?	2020-06-28	Africa	Egypt	Egypt		Africa	Egypt	Egypt	genome	29903	Human	?	?	19A	B	O	Genomics Program, Children Cancer Hospital	Genomics Program, Children Cancer Hospital	Hatem et al	https://www.epicov.org/acknowledgement/28/40/EPI_ISL_812840.json	?	?	2021-01-13
Egypt/CCHE57357-A-71/2020	ncov	EPI_ISL_812841	?	2020-07-19	Africa	Egypt	Egypt		Africa	Egypt	Egypt	genome	29903	Human	?	?	19A	B	L	Genomics Program, Children Cancer Hospital	Genomics Program, Children Cancer Hospital	Hatem et al	https://www.epicov.org/acknowledgement/28/41/EPI_ISL_812841.json	?	?	2021-01-13
Egypt/CCHE57357-A-72/2020	ncov	EPI_ISL_812842	?	2020-06-28	Africa	Egypt	Egypt		Africa	Egypt	Egypt	genome	29903	Human	?	?	20B	B.1.1	O	Genomics Program, Children Cancer Hospital	Genomics Program, Children Cancer Hospital	Hatem et al	https://www.epicov.org/acknowledgement/28/42/EPI_ISL_812842.json	?	?	2021-01-13
Egypt/CCHE57357-A-75/2020	ncov	EPI_ISL_812843	?	2020-07-26	Africa	Egypt	Egypt		Africa	Egypt	Egypt	genome	29903	Human	?	?	19A	A	O	Genomics Program, Children Cancer Hospital	Genomics Program, Children Cancer Hospital	Hatem et al	https://www.epicov.org/acknowledgement/28/43/EPI_ISL_812843.json	?	?	2021-01-13
Egypt/CCHE57357-A-80/2020	ncov	EPI_ISL_812844	?	2020-08-02	Africa	Egypt	Egypt		Africa	Egypt	Egypt	genome	29903	Human	?	?	19A	B	O	Genomics Program, Children Cancer Hospital	Genomics Program, Children Cancer Hospital	Hatem et al	https://www.epicov.org/acknowledgement/28/44/EPI_ISL_812844.json	?	?	2021-01-13
Egypt/CCHE57357-A-88/2020	ncov	EPI_ISL_812845	?	2020-07-12	Africa	Egypt	Egypt		Africa	Egypt	Egypt	genome	29903	Human	?	?	19A	B	L	Genomics Program, Children Cancer Hospital	Genomics Program, Children Cancer Hospital	Hatem et al	https://www.epicov.org/acknowledgement/28/45/EPI_ISL_812845.json	?	?	2021-01-13
Egypt/CCHE57357-A-89/2020	ncov	EPI_ISL_812846	?	2020-08-02	Africa	Egypt	Egypt		Africa	Egypt	Egypt	genome	29903	Human	?	?	20A	B.1	O	Genomics Program, Children Cancer Hospital	Genomics Program, Children Cancer Hospital	Hatem et al	https://www.epicov.org/acknowledgement/28/46/EPI_ISL_812846.json	?	?	2021-01-13
Egypt/CCHE57357-A-90/2020	ncov	EPI_ISL_812847	?	2020-06-21	Africa	Egypt	Egypt		Africa	Egypt	Egypt	genome	29903	Human	?	?	20D	C.36	GR	Genomics Program, Children Cancer Hospital	Genomics Program, Children Cancer Hospital	Hatem et al	https://www.epicov.org/acknowledgement/28/47/EPI_ISL_812847.json	?	?	2021-01-13
Egypt/CCHE57357-A-91/2020	ncov	EPI_ISL_812848	?	2020-06-28	Africa	Egypt	Egypt		Africa	Egypt	Egypt	genome	29903	Human	?	?	20D	B.1	G	Genomics Program, Children Cancer Hospital	Genomics Program, Children Cancer Hospital	Hatem et al	https://www.epicov.org/acknowledgement/28/48/EPI_ISL_812848.json	?	?	2021-01-13
Egypt/CCHE57357-A-93/2020	ncov	EPI_ISL_812849	?	2020-07-12	Africa	Egypt	Egypt		Africa	Egypt	Egypt	genome	29903	Human	?	?	20A	B.1	GH	Genomics Program, Children Cancer Hospital	Genomics Program, Children Cancer Hospital	Hatem et al	https://www.epicov.org/acknowledgement/28/49/EPI_ISL_812849.json	?	?	2021-01-13
Egypt/CCHE57357-P-01/2020	ncov	EPI_ISL_812850	?	2020-06-14	Africa	Egypt	Egypt		Africa	Egypt	Egypt	genome	29903	Human	?	?	20A	B.1	O	Genomics Program, Children Cancer Hospital	Genomics Program, Children Cancer Hospital	Hatem et al	https://www.epicov.org/acknowledgement/28/50/EPI_ISL_812850.json	?	?	2021-01-13
Egypt/CCHE57357-P-03/2020	ncov	EPI_ISL_812851	?	2020-08-09	Africa	Egypt	Egypt		Africa	Egypt	Egypt	genome	29903	Human	?	?	20C	B.1	GH	Genomics Program, Children Cancer Hospital	Genomics Program, Children Cancer Hospital	Hatem et al	https://www.epicov.org/acknowledgement/28/51/EPI_ISL_812851.json	?	?	2021-01-13
Egypt/CCHE57357-P-10/2020	ncov	EPI_ISL_812852	?	2020-08-02	Africa	Egypt	Egypt		Africa	Egypt	Egypt	genome	29903	Human	?	?	20C	B.1	G	Genomics Program, Children Cancer Hospital	Genomics Program, Children Cancer Hospital	Hatem et al	https://www.epicov.org/acknowledgement/28/52/EPI_ISL_812852.json	?	?	2021-01-13
Egypt/CCHE57357-P-14/2020	ncov	EPI_ISL_812853	?	2020-06-07	Africa	Egypt	Egypt		Africa	Egypt	Egypt	genome	29903	Human	?	?	20C	B	O	Genomics Program, Children Cancer Hospital	Genomics Program, Children Cancer Hospital	Hatem et al	https://www.epicov.org/acknowledgement/28/53/EPI_ISL_812853.json	?	?	2021-01-13
Egypt/CCHE57357-P-16/2020	ncov	EPI_ISL_812854	?	2020-06-21	Africa	Egypt	Egypt		Africa	Egypt	Egypt	genome	29903	Human	?	?	20C	B.1	GH	Genomics Program, Children Cancer Hospital	Genomics Program, Children Cancer Hospital	Hatem et al	https://www.epicov.org/acknowledgement/28/54/EPI_ISL_812854.json	?	?	2021-01-13
Egypt/CCHE57357-P-17/2020	ncov	EPI_ISL_812855	?	2020-07-05	Africa	Egypt	Egypt		Africa	Egypt	Egypt	genome	29903	Human	?	?	20C	B.1	O	Genomics Program, Children Cancer Hospital	Genomics Program, Children Cancer Hospital	Hatem et al	https://www.epicov.org/acknowledgement/28/55/EPI_ISL_812855.json	?	?	2021-01-13
Egypt/CCHE57357-P-20/2020	ncov	EPI_ISL_812856	?	2020-06-21	Africa	Egypt	Egypt		Africa	Egypt	Egypt	genome	29903	Human	?	?	20A	B.1	GH	Genomics Program, Children Cancer Hospital	Genomics Program, Children Cancer Hospital	Hatem et al	https://www.epicov.org/acknowledgement/28/56/EPI_ISL_812856.json	?	?	2021-01-13
Egypt/CCHE57357-P-22/2020	ncov	EPI_ISL_812857	?	2020-08-23	Africa	Egypt	Egypt		Africa	Egypt	Egypt	genome	29903	Human	?	?	20A	B.1	GH	Genomics Program, Children Cancer Hospital	Genomics Program, Children Cancer Hospital	Hatem et al	https://www.epicov.org/acknowledgement/28/57/EPI_ISL_812857.json	?	?	2021-01-13
Egypt/CCHE57357-P-24/2020	ncov	EPI_ISL_812858	?	2020-06-21	Africa	Egypt	Egypt		Africa	Egypt	Egypt	genome	29903	Human	?	?	20B	B.1.1	GR	Genomics Program, Children Cancer Hospital	Genomics Program, Children Cancer Hospital	Hatem et al	https://www.epicov.org/acknowledgement/28/58/EPI_ISL_812858.json	?	?	2021-01-13
Egypt/CCHE57357-P-25/2020	ncov	EPI_ISL_812859	?	2020-07-12	Africa	Egypt	Egypt		Africa	Egypt	Egypt	genome	29903	Human	?	?	19A	B	L	Genomics Program, Children Cancer Hospital	Genomics Program, Children Cancer Hospital	Hatem et al	https://www.epicov.org/acknowledgement/28/59/EPI_ISL_812859.json	?	?	2021-01-13
Egypt/CCHE57357-P-26/2020	ncov	EPI_ISL_812860	?	2020-06-28	Africa	Egypt	Egypt		Africa	Egypt	Egypt	genome	29903	Human	?	?	19A	B.1.1	L	Genomics Program, Children Cancer Hospital	Genomics Program, Children Cancer Hospital	Hatem et al	https://www.epicov.org/acknowledgement/28/60/EPI_ISL_812860.json	?	?	2021-01-13
Egypt/CCHE57357-P-27/2020	ncov	EPI_ISL_812861	?	2020-07-12	Africa	Egypt	Egypt		Africa	Egypt	Egypt	genome	29903	Human	?	?	19A	B	L	Genomics Program, Children Cancer Hospital	Genomics Program, Children Cancer Hospital	Hatem et al	https://www.epicov.org/acknowledgement/28/61/EPI_ISL_812861.json	?	?	2021-01-13
Egypt/CCHE57357-P-30/2020	ncov	EPI_ISL_812862	?	2020-06-28	Africa	Egypt	Egypt		Africa	Egypt	Egypt	genome	29903	Human	?	?	20C	B.1	GH	Genomics Program, Children Cancer Hospital	Genomics Program, Children Cancer Hospital	Hatem et al	https://www.epicov.org/acknowledgement/28/62/EPI_ISL_812862.json	?	?	2021-01-13
Egypt/CCHE57357-P-32/2020	ncov	EPI_ISL_812863	?	2020-06-28	Africa	Egypt	Egypt		Africa	Egypt	Egypt	genome	29903	Human	?	?	20D	B.1.1.1	GR	Genomics Program, Children Cancer Hospital	Genomics Program, Children Cancer Hospital	Hatem et al	https://www.epicov.org/acknowledgement/28/63/EPI_ISL_812863.json	?	?	2021-01-13
Egypt/CCHE57357-P-33/2020	ncov	EPI_ISL_812864	?	2020-07-12	Africa	Egypt	Egypt		Africa	Egypt	Egypt	genome	29903	Human	?	?	20D	C.36	GR	Genomics Program, Children Cancer Hospital	Genomics Program, Children Cancer Hospital	Hatem et al	https://www.epicov.org/acknowledgement/28/64/EPI_ISL_812864.json	?	?	2021-01-13
Egypt/CCHE57357-P-34/2020	ncov	EPI_ISL_812865	?	2020-08-02	Africa	Egypt	Egypt		Africa	Egypt	Egypt	genome	29903	Human	?	?	19A	B.1	O	Genomics Program, Children Cancer Hospital	Genomics Program, Children Cancer Hospital	Hatem et al	https://www.epicov.org/acknowledgement/28/65/EPI_ISL_812865.json	?	?	2021-01-13
Egypt/CCHE57357-P-36/2020	ncov	EPI_ISL_812866	?	2020-06-28	Africa	Egypt	Egypt		Africa	Egypt	Egypt	genome	29903	Human	?	?	20B	B.1.1	O	Genomics Program, Children Cancer Hospital	Genomics Program, Children Cancer Hospital	Hatem et al	https://www.epicov.org/acknowledgement/28/66/EPI_ISL_812866.json	?	?	2021-01-13
Egypt/CCHE57357-P-37/2020	ncov	EPI_ISL_812867	?	2020-07-26	Africa	Egypt	Egypt		Africa	Egypt	Egypt	genome	29903	Human	?	?	19A	B	L	Genomics Program, Children Cancer Hospital	Genomics Program, Children Cancer Hospital	Hatem et al	https://www.epicov.org/acknowledgement/28/67/EPI_ISL_812867.json	?	?	2021-01-13
Egypt/CCHE57357-P-38/2020	ncov	EPI_ISL_812868	?	2020-06-28	Africa	Egypt	Egypt		Africa	Egypt	Egypt	genome	29903	Human	?	?	20B	B.1.1	GR	Genomics Program, Children Cancer Hospital	Genomics Program, Children Cancer Hospital	Hatem et al	https://www.epicov.org/acknowledgement/28/68/EPI_ISL_812868.json	?	?	2021-01-13
Egypt/CCHE57357-P-39/2020	ncov	EPI_ISL_812869	?	2020-07-26	Africa	Egypt	Egypt		Africa	Egypt	Egypt	genome	29903	Human	?	?	20D	B.1.1.1	GR	Genomics Program, Children Cancer Hospital	Genomics Program, Children Cancer Hospital	Hatem et al	https://www.epicov.org/acknowledgement/28/69/EPI_ISL_812869.json	?	?	2021-01-13
Egypt/CCHE57357-P-41/2020	ncov	EPI_ISL_812870	?	2020-07-19	Africa	Egypt	Egypt		Africa	Egypt	Egypt	genome	29903	Human	?	?	19A	B	L	Genomics Program, Children Cancer Hospital	Genomics Program, Children Cancer Hospital	Hatem et al	https://www.epicov.org/acknowledgement/28/70/EPI_ISL_812870.json	?	?	2021-01-13
Egypt/CCHE57357-P-43/2020	ncov	EPI_ISL_812871	?	2020-07-12	Africa	Egypt	Egypt		Africa	Egypt	Egypt	genome	29903	Human	?	?	19A	B	O	Genomics Program, Children Cancer Hospital	Genomics Program, Children Cancer Hospital	Hatem et al	https://www.epicov.org/acknowledgement/28/71/EPI_ISL_812871.json	?	?	2021-01-13
Egypt/CCHE57357-P-45/2020	ncov	EPI_ISL_812872	?	2020-06-21	Africa	Egypt	Egypt		Africa	Egypt	Egypt	genome	29903	Human	?	?	19A	B.1	O	Genomics Program, Children Cancer Hospital	Genomics Program, Children Cancer Hospital	Hatem et al	https://www.epicov.org/acknowledgement/28/72/EPI_ISL_812872.json	?	?	2021-01-13
Egypt/CCHE57357_Wave_3_A001/2021	ncov	EPI_ISL_2566467	?	2021-04-25	Africa	Egypt	Egypt		Africa	Egypt	Egypt	genome	29903	Human	?	?	20D	C.36.3	GR	Genomics Program, Children Cancer Hospital	Genomics Program, Children Cancer Hospital	Hatem et al	https://www.epicov.org/acknowledgement/64/67/EPI_ISL_2566467.json	?	?	2021-06-14
Egypt/CCHE57357_Wave_3_A002/2021	ncov	EPI_ISL_2566468	?	2021-04-25	Africa	Egypt	Egypt		Africa	Egypt	Egypt	genome	29903	Human	?	?	20D	C.36.3	GR	Genomics Program, Children Cancer Hospital	Genomics Program, Children Cancer Hospital	Hatem et al	https://www.epicov.org/acknowledgement/64/68/EPI_ISL_2566468.json	?	?	2021-06-14
Egypt/CCHE57357_Wave_3_A003/2021	ncov	EPI_ISL_2566469	?	2021-04-25	Africa	Egypt	Egypt		Africa	Egypt	Egypt	genome	29903	Human	?	?	20D	C.36.3	GR	Genomics Program, Children Cancer Hospital	Genomics Program, Children Cancer Hospital	Hatem et al	https://www.epicov.org/acknowledgement/64/69/EPI_ISL_2566469.json	?	?	2021-06-14
Egypt/CCHE57357_Wave_3_A004/2021	ncov	EPI_ISL_2566470	?	2021-04-25	Africa	Egypt	Egypt		Africa	Egypt	Egypt	genome	29903	Human	?	?	20D	C.36.3	GR	Genomics Program, Children Cancer Hospital	Genomics Program, Children Cancer Hospital	Hatem et al	https://www.epicov.org/acknowledgement/64/70/EPI_ISL_2566470.json	?	?	2021-06-14
Egypt/CCHE57357_Wave_3_A006/2021	ncov	EPI_ISL_2566471	?	2021-02-28	Africa	Egypt	Egypt		Africa	Egypt	Egypt	genome	29903	Human	?	?	20D	C.36.3	GR	Genomics Program, Children Cancer Hospital	Genomics Program, Children Cancer Hospital	Hatem et al	https://www.epicov.org/acknowledgement/64/71/EPI_ISL_2566471.json	?	?	2021-06-14
Egypt/CCHE57357_Wave_3_A007/2021	ncov	EPI_ISL_2566472	?	2021-02-28	Africa	Egypt	Egypt		Africa	Egypt	Egypt	genome	29903	Human	?	?	20D	C.36	O	Genomics Program, Children Cancer Hospital	Genomics Program, Children Cancer Hospital	Hatem et al	https://www.epicov.org/acknowledgement/64/72/EPI_ISL_2566472.json	?	?	2021-06-14
Egypt/CCHE57357_Wave_3_A008/2021	ncov	EPI_ISL_2566515	?	2021-05-02	Africa	Egypt	Egypt		Africa	Egypt	Egypt	genome	29903	Human	?	?	20D	C.38	O	Genomics Program, Children Cancer Hospital	Genomics Program, Children Cancer Hospital	Hatem et al	https://www.epicov.org/acknowledgement/65/15/EPI_ISL_2566515.json	?	?	2021-06-14
Egypt/CCHE57357_Wave_3_A012/2021	ncov	EPI_ISL_2566473	?	2021-05-16	Africa	Egypt	Egypt		Africa	Egypt	Egypt	genome	29903	Human	?	?	20D	C.36.3	GR	Genomics Program, Children Cancer Hospital	Genomics Program, Children Cancer Hospital	Hatem et al	https://www.epicov.org/acknowledgement/64/73/EPI_ISL_2566473.json	?	?	2021-06-14
Egypt/CCHE57357_Wave_3_A013/2021	ncov	EPI_ISL_2566474	?	2021-05-16	Africa	Egypt	Egypt		Africa	Egypt	Egypt	genome	29903	Human	?	?	20I (Alpha, V1)	B.1.1.7	GR	Genomics Program, Children Cancer Hospital	Genomics Program, Children Cancer Hospital	Hatem et al	https://www.epicov.org/acknowledgement/64/74/EPI_ISL_2566474.json	?	?	2021-06-14
Egypt/CCHE57357_Wave_3_A015/2021	ncov	EPI_ISL_2566475	?	2021-05-02	Africa	Egypt	Egypt		Africa	Egypt	Egypt	genome	29903	Human	?	?	20D	C.36.3	GR	Genomics Program, Children Cancer Hospital	Genomics Program, Children Cancer Hospital	Hatem et al	https://www.epicov.org/acknowledgement/64/75/EPI_ISL_2566475.json	?	?	2021-06-14
Egypt/CCHE57357_Wave_3_A016/2021	ncov	EPI_ISL_2566476	?	2021-05-02	Africa	Egypt	Egypt		Africa	Egypt	Egypt	genome	29903	Human	?	?	20D	C.36.3	O	Genomics Program, Children Cancer Hospital	Genomics Program, Children Cancer Hospital	Hatem et al	https://www.epicov.org/acknowledgement/64/76/EPI_ISL_2566476.json	?	?	2021-06-14
Egypt/CCHE57357_Wave_3_A017/2021	ncov	EPI_ISL_2566477	?	2021-05-02	Africa	Egypt	Egypt		Africa	Egypt	Egypt	genome	29903	Human	?	?	20D	C.38	GR	Genomics Program, Children Cancer Hospital	Genomics Program, Children Cancer Hospital	Hatem et al	https://www.epicov.org/acknowledgement/64/77/EPI_ISL_2566477.json	?	?	2021-06-14
Egypt/CCHE57357_Wave_3_A018/2021	ncov	EPI_ISL_2566478	?	2021-05-02	Africa	Egypt	Egypt		Africa	Egypt	Egypt	genome	29903	Human	?	?	20D	C.36.3	O	Genomics Program, Children Cancer Hospital	Genomics Program, Children Cancer Hospital	Hatem et al	https://www.epicov.org/acknowledgement/64/78/EPI_ISL_2566478.json	?	?	2021-06-14
Egypt/CCHE57357_Wave_3_A019/2021	ncov	EPI_ISL_2566479	?	2021-05-02	Africa	Egypt	Egypt		Africa	Egypt	Egypt	genome	29903	Human	?	?	20I (Alpha, V1)	B.1.1.7	GR	Genomics Program, Children Cancer Hospital	Genomics Program, Children Cancer Hospital	Hatem et al	https://www.epicov.org/acknowledgement/64/79/EPI_ISL_2566479.json	?	?	2021-06-14
Egypt/CCHE57357_Wave_3_A020/2021	ncov	EPI_ISL_2566480	?	2021-05-09	Africa	Egypt	Egypt		Africa	Egypt	Egypt	genome	29903	Human	?	?	20D	C.36.3	GR	Genomics Program, Children Cancer Hospital	Genomics Program, Children Cancer Hospital	Hatem et al	https://www.epicov.org/acknowledgement/64/80/EPI_ISL_2566480.json	?	?	2021-06-14
Egypt/CCHE57357_Wave_3_A021/2021	ncov	EPI_ISL_2566481	?	2021-05-09	Africa	Egypt	Egypt		Africa	Egypt	Egypt	genome	29903	Human	?	?	20D	C.36.3	GR	Genomics Program, Children Cancer Hospital	Genomics Program, Children Cancer Hospital	Hatem et al	https://www.epicov.org/acknowledgement/64/81/EPI_ISL_2566481.json	?	?	2021-06-14
Egypt/CCHE57357_Wave_3_A022/2021	ncov	EPI_ISL_2566482	?	2021-05-09	Africa	Egypt	Egypt		Africa	Egypt	Egypt	genome	29903	Human	?	?	19A	B	L	Genomics Program, Children Cancer Hospital	Genomics Program, Children Cancer Hospital	Hatem et al	https://www.epicov.org/acknowledgement/64/82/EPI_ISL_2566482.json	?	?	2021-06-14
Egypt/CCHE57357_Wave_3_A024/2021	ncov	EPI_ISL_2566483	?	2021-05-02	Africa	Egypt	Egypt		Africa	Egypt	Egypt	genome	29903	Human	?	?	20I (Alpha, V1)	B.1.1.7	GR	Genomics Program, Children Cancer Hospital	Genomics Program, Children Cancer Hospital	Hatem et al	https://www.epicov.org/acknowledgement/64/83/EPI_ISL_2566483.json	?	?	2021-06-14
Egypt/CCHE57357_Wave_3_A025/2021	ncov	EPI_ISL_2566484	?	2021-05-02	Africa	Egypt	Egypt		Africa	Egypt	Egypt	genome	29903	Human	?	?	20D	B.1.1	GR	Genomics Program, Children Cancer Hospital	Genomics Program, Children Cancer Hospital	Hatem et al	https://www.epicov.org/acknowledgement/64/84/EPI_ISL_2566484.json	?	?	2021-06-14
Egypt/CCHE57357_Wave_3_A028/2021	ncov	EPI_ISL_2566485	?	2021-05-09	Africa	Egypt	Egypt		Africa	Egypt	Egypt	genome	29903	Human	?	?	20D	C.36.3	GR	Genomics Program, Children Cancer Hospital	Genomics Program, Children Cancer Hospital	Hatem et al	https://www.epicov.org/acknowledgement/64/85/EPI_ISL_2566485.json	?	?	2021-06-14
Egypt/CCHE57357_Wave_3_A029/2021	ncov	EPI_ISL_2566486	?	2021-05-09	Africa	Egypt	Egypt		Africa	Egypt	Egypt	genome	29903	Human	?	?	20D	C.36.3	GR	Genomics Program, Children Cancer Hospital	Genomics Program, Children Cancer Hospital	Hatem et al	https://www.epicov.org/acknowledgement/64/86/EPI_ISL_2566486.json	?	?	2021-06-14
Egypt/CCHE57357_Wave_3_A030/2021	ncov	EPI_ISL_2566487	?	2021-05-09	Africa	Egypt	Egypt		Africa	Egypt	Egypt	genome	29903	Human	?	?	20D	C.36.3	GR	Genomics Program, Children Cancer Hospital	Genomics Program, Children Cancer Hospital	Hatem et al	https://www.epicov.org/acknowledgement/64/87/EPI_ISL_2566487.json	?	?	2021-06-14
Egypt/CCHE57357_Wave_3_A032/2021	ncov	EPI_ISL_2566488	?	2021-05-02	Africa	Egypt	Egypt		Africa	Egypt	Egypt	genome	29903	Human	?	?	20D	C.36.3	GR	Genomics Program, Children Cancer Hospital	Genomics Program, Children Cancer Hospital	Hatem et al	https://www.epicov.org/acknowledgement/64/88/EPI_ISL_2566488.json	?	?	2021-06-14
Egypt/CCHE57357_Wave_3_A033/2021	ncov	EPI_ISL_2566489	?	2021-05-02	Africa	Egypt	Egypt		Africa	Egypt	Egypt	genome	29903	Human	?	?	20D	C.36.3	GR	Genomics Program, Children Cancer Hospital	Genomics Program, Children Cancer Hospital	Hatem et al	https://www.epicov.org/acknowledgement/64/89/EPI_ISL_2566489.json	?	?	2021-06-14
Egypt/CCHE57357_Wave_3_A036/2021	ncov	EPI_ISL_2566490	?	2021-05-09	Africa	Egypt	Egypt		Africa	Egypt	Egypt	genome	29903	Human	?	?	20D	C.36.3	GR	Genomics Program, Children Cancer Hospital	Genomics Program, Children Cancer Hospital	Hatem et al	https://www.epicov.org/acknowledgement/64/90/EPI_ISL_2566490.json	?	?	2021-06-14
Egypt/CCHE57357_Wave_3_A038/2021	ncov	EPI_ISL_2566491	?	2021-03-07	Africa	Egypt	Egypt		Africa	Egypt	Egypt	genome	29903	Human	?	?	20D	C.36.3	O	Genomics Program, Children Cancer Hospital	Genomics Program, Children Cancer Hospital	Hatem et al	https://www.epicov.org/acknowledgement/64/91/EPI_ISL_2566491.json	?	?	2021-06-14
Egypt/CCHE57357_Wave_3_A039/2021	ncov	EPI_ISL_2566492	?	2021-03-07	Africa	Egypt	Egypt		Africa	Egypt	Egypt	genome	29903	Human	?	?	20D	C.36.3	GR	Genomics Program, Children Cancer Hospital	Genomics Program, Children Cancer Hospital	Hatem et al	https://www.epicov.org/acknowledgement/64/92/EPI_ISL_2566492.json	?	?	2021-06-14
Egypt/CCHE57357_Wave_3_A040/2021	ncov	EPI_ISL_2566516	?	2021-02-28	Africa	Egypt	Egypt		Africa	Egypt	Egypt	genome	29903	Human	?	?	20I (Alpha, V1)	B.1.1.7	GR	Genomics Program, Children Cancer Hospital	Genomics Program, Children Cancer Hospital	Hatem et al	https://www.epicov.org/acknowledgement/65/16/EPI_ISL_2566516.json	?	?	2021-06-14
Egypt/CCHE57357_Wave_3_A041/2021	ncov	EPI_ISL_2566493	?	2021-03-14	Africa	Egypt	Egypt		Africa	Egypt	Egypt	genome	29903	Human	?	?	20D	C.36	GR	Genomics Program, Children Cancer Hospital	Genomics Program, Children Cancer Hospital	Hatem et al	https://www.epicov.org/acknowledgement/64/93/EPI_ISL_2566493.json	?	?	2021-06-14
Egypt/CCHE57357_Wave_3_A043/2021	ncov	EPI_ISL_2566494	?	2021-02-28	Africa	Egypt	Egypt		Africa	Egypt	Egypt	genome	29903	Human	?	?	20D	C.36.3	GR	Genomics Program, Children Cancer Hospital	Genomics Program, Children Cancer Hospital	Hatem et al	https://www.epicov.org/acknowledgement/64/94/EPI_ISL_2566494.json	?	?	2021-06-14
Egypt/CCHE57357_Wave_3_A044/2021	ncov	EPI_ISL_2566495	?	2021-03-07	Africa	Egypt	Egypt		Africa	Egypt	Egypt	genome	29903	Human	?	?	20D	C.36.3	GR	Genomics Program, Children Cancer Hospital	Genomics Program, Children Cancer Hospital	Hatem et al	https://www.epicov.org/acknowledgement/64/95/EPI_ISL_2566495.json	?	?	2021-06-14
Egypt/CCHE57357_Wave_3_A045/2021	ncov	EPI_ISL_2566496	?	2021-03-14	Africa	Egypt	Egypt		Africa	Egypt	Egypt	genome	29903	Human	?	?	20D	C.36.3	O	Genomics Program, Children Cancer Hospital	Genomics Program, Children Cancer Hospital	Hatem et al	https://www.epicov.org/acknowledgement/64/96/EPI_ISL_2566496.json	?	?	2021-06-14
Egypt/CCHE57357_Wave_3_A047/2021	ncov	EPI_ISL_2566497	?	2021-02-28	Africa	Egypt	Egypt		Africa	Egypt	Egypt	genome	29903	Human	?	?	20D	C.36.3	GR	Genomics Program, Children Cancer Hospital	Genomics Program, Children Cancer Hospital	Hatem et al	https://www.epicov.org/acknowledgement/64/97/EPI_ISL_2566497.json	?	?	2021-06-14
Egypt/CCHE57357_Wave_3_A049/2021	ncov	EPI_ISL_2566498	?	2021-02-28	Africa	Egypt	Egypt		Africa	Egypt	Egypt	genome	29903	Human	?	?	20D	C.36.3	GR	Genomics Program, Children Cancer Hospital	Genomics Program, Children Cancer Hospital	Hatem et al	https://www.epicov.org/acknowledgement/64/98/EPI_ISL_2566498.json	?	?	2021-06-14
Egypt/CCHE57357_Wave_3_A050/2021	ncov	EPI_ISL_2566499	?	2021-02-28	Africa	Egypt	Egypt		Africa	Egypt	Egypt	genome	29903	Human	?	?	20D	C.36.3	GR	Genomics Program, Children Cancer Hospital	Genomics Program, Children Cancer Hospital	Hatem et al	https://www.epicov.org/acknowledgement/64/99/EPI_ISL_2566499.json	?	?	2021-06-14
Egypt/CCHE57357_Wave_3_A051/2021	ncov	EPI_ISL_2566500	?	2021-03-21	Africa	Egypt	Egypt		Africa	Egypt	Egypt	genome	29903	Human	?	?	20D	C.36.3	GR	Genomics Program, Children Cancer Hospital	Genomics Program, Children Cancer Hospital	Hatem et al	https://www.epicov.org/acknowledgement/65/00/EPI_ISL_2566500.json	?	?	2021-06-14
Egypt/CCHE57357_Wave_3_A053/2021	ncov	EPI_ISL_2566501	?	2021-02-28	Africa	Egypt	Egypt		Africa	Egypt	Egypt	genome	29903	Human	?	?	20D	C.36	GR	Genomics Program, Children Cancer Hospital	Genomics Program, Children Cancer Hospital	Hatem et al	https://www.epicov.org/acknowledgement/65/01/EPI_ISL_2566501.json	?	?	2021-06-14
Egypt/CCHE57357_Wave_3_A054/2021	ncov	EPI_ISL_2566502	?	2021-03-07	Africa	Egypt	Egypt		Africa	Egypt	Egypt	genome	29903	Human	?	?	20D	C.36	GR	Genomics Program, Children Cancer Hospital	Genomics Program, Children Cancer Hospital	Hatem et al	https://www.epicov.org/acknowledgement/65/02/EPI_ISL_2566502.json	?	?	2021-06-14
Egypt/CCHE57357_Wave_3_A055/2021	ncov	EPI_ISL_2566517	?	2021-03-07	Africa	Egypt	Egypt		Africa	Egypt	Egypt	genome	29903	Human	?	?	20D	C.36.3	GR	Genomics Program, Children Cancer Hospital	Genomics Program, Children Cancer Hospital	Hatem et al	https://www.epicov.org/acknowledgement/65/17/EPI_ISL_2566517.json	?	?	2021-06-14
Egypt/CCHE57357_Wave_3_A057/2021	ncov	EPI_ISL_2566503	?	2021-03-14	Africa	Egypt	Egypt		Africa	Egypt	Egypt	genome	29903	Human	?	?	20I (Alpha, V1)	B.1.1.7	GR	Genomics Program, Children Cancer Hospital	Genomics Program, Children Cancer Hospital	Hatem et al	https://www.epicov.org/acknowledgement/65/03/EPI_ISL_2566503.json	?	?	2021-06-14
Egypt/CCHE57357_Wave_3_A058/2021	ncov	EPI_ISL_2566504	?	2021-02-28	Africa	Egypt	Egypt		Africa	Egypt	Egypt	genome	29903	Human	?	?	20D	C.36	GR	Genomics Program, Children Cancer Hospital	Genomics Program, Children Cancer Hospital	Hatem et al	https://www.epicov.org/acknowledgement/65/04/EPI_ISL_2566504.json	?	?	2021-06-14
Egypt/CCHE57357_Wave_3_A059/2021	ncov	EPI_ISL_2566505	?	2021-03-07	Africa	Egypt	Egypt		Africa	Egypt	Egypt	genome	29903	Human	?	?	20I (Alpha, V1)	B.1.1.7	GR	Genomics Program, Children Cancer Hospital	Genomics Program, Children Cancer Hospital	Hatem et al	https://www.epicov.org/acknowledgement/65/05/EPI_ISL_2566505.json	?	?	2021-06-14
Egypt/CCHE57357_Wave_3_A063/2021	ncov	EPI_ISL_2566506	?	2021-05-16	Africa	Egypt	Egypt		Africa	Egypt	Egypt	genome	29903	Human	?	?	20D	C.36.3	GR	Genomics Program, Children Cancer Hospital	Genomics Program, Children Cancer Hospital	Hatem et al	https://www.epicov.org/acknowledgement/65/06/EPI_ISL_2566506.json	?	?	2021-06-14
Egypt/CCHE57357_Wave_3_A064/2021	ncov	EPI_ISL_2566507	?	2021-05-02	Africa	Egypt	Egypt		Africa	Egypt	Egypt	genome	29903	Human	?	?	20D	C.36	GR	Genomics Program, Children Cancer Hospital	Genomics Program, Children Cancer Hospital	Hatem et al	https://www.epicov.org/acknowledgement/65/07/EPI_ISL_2566507.json	?	?	2021-06-14
Egypt/CCHE57357_Wave_3_A066/2021	ncov	EPI_ISL_2566508	?	2021-05-09	Africa	Egypt	Egypt		Africa	Egypt	Egypt	genome	29903	Human	?	?	20D	C.36.3	GR	Genomics Program, Children Cancer Hospital	Genomics Program, Children Cancer Hospital	Hatem et al	https://www.epicov.org/acknowledgement/65/08/EPI_ISL_2566508.json	?	?	2021-06-14
Egypt/CCHE57357_Wave_3_A067/2021	ncov	EPI_ISL_2566509	?	2021-05-09	Africa	Egypt	Egypt		Africa	Egypt	Egypt	genome	29903	Human	?	?	20D	C.36.3	GR	Genomics Program, Children Cancer Hospital	Genomics Program, Children Cancer Hospital	Hatem et al	https://www.epicov.org/acknowledgement/65/09/EPI_ISL_2566509.json	?	?	2021-06-14
Egypt/CCHE57357_Wave_3_A068/2021	ncov	EPI_ISL_2566510	?	2021-05-09	Africa	Egypt	Egypt		Africa	Egypt	Egypt	genome	29903	Human	?	?	20D	C.36.3	GR	Genomics Program, Children Cancer Hospital	Genomics Program, Children Cancer Hospital	Hatem et al	https://www.epicov.org/acknowledgement/65/10/EPI_ISL_2566510.json	?	?	2021-06-14
Egypt/CCHE57357_Wave_3_A069/2021	ncov	EPI_ISL_2566511	?	2021-05-09	Africa	Egypt	Egypt		Africa	Egypt	Egypt	genome	29903	Human	?	?	20D	C.36	GR	Genomics Program, Children Cancer Hospital	Genomics Program, Children Cancer Hospital	Hatem et al	https://www.epicov.org/acknowledgement/65/11/EPI_ISL_2566511.json	?	?	2021-06-14
Egypt/CCHE57357_Wave_3_A070/2021	ncov	EPI_ISL_2566512	?	2021-05-09	Africa	Egypt	Egypt		Africa	Egypt	Egypt	genome	29903	Human	?	?	20I (Alpha, V1)	B.1.1.7	GR	Genomics Program, Children Cancer Hospital	Genomics Program, Children Cancer Hospital	Hatem et al	https://www.epicov.org/acknowledgement/65/12/EPI_ISL_2566512.json	?	?	2021-06-14
Egypt/CCHE57357_Wave_3_A073/2021	ncov	EPI_ISL_2566513	?	2021-05-09	Africa	Egypt	Egypt		Africa	Egypt	Egypt	genome	29903	Human	?	?	20D	C.36.3	GR	Genomics Program, Children Cancer Hospital	Genomics Program, Children Cancer Hospital	Hatem et al	https://www.epicov.org/acknowledgement/65/13/EPI_ISL_2566513.json	?	?	2021-06-14
Egypt/CCHE57357_Wave_3_A074/2021	ncov	EPI_ISL_2566514	?	2021-05-09	Africa	Egypt	Egypt		Africa	Egypt	Egypt	genome	29903	Human	?	?	20D	C.36.3	GR	Genomics Program, Children Cancer Hospital	Genomics Program, Children Cancer Hospital	Hatem et al	https://www.epicov.org/acknowledgement/65/14/EPI_ISL_2566514.json	?	?	2021-06-14
Egypt/CCHE57357_Wave_3_A_005/2021	ncov	EPI_ISL_2510688	?	2021-04-25	Africa	Egypt	Egypt		Africa	Egypt	Egypt	genome	29894	Human	?	?	20I (Alpha, V1)	B.1.1.7	GR	Genomics Program, Children Cancer Hospital	Genomics Program, Children Cancer Hospital	Hatem et al	https://www.epicov.org/acknowledgement/06/88/EPI_ISL_2510688.json	?	?	2021-06-07
Egypt/CCHE57357_Wave_3_A_009/2021	ncov	EPI_ISL_2566518	?	2021-05-02	Africa	Egypt	Egypt		Africa	Egypt	Egypt	genome	29903	Human	?	?	19A	B	L	Genomics Program, Children Cancer Hospital	Genomics Program, Children Cancer Hospital	Hatem et al	https://www.epicov.org/acknowledgement/65/18/EPI_ISL_2566518.json	?	?	2021-06-10
Egypt/CCHE57357_Wave_3_A_011/2021	ncov	EPI_ISL_2566519	?	2021-05-16	Africa	Egypt	Egypt		Africa	Egypt	Egypt	genome	29903	Human	?	?	19A	B	L	Genomics Program, Children Cancer Hospital	Genomics Program, Children Cancer Hospital	Hatem et al	https://www.epicov.org/acknowledgement/65/19/EPI_ISL_2566519.json	?	?	2021-06-10
Egypt/CCHE57357_Wave_3_A_023/2021	ncov	EPI_ISL_2566520	?	2021-05-02	Africa	Egypt	Egypt		Africa	Egypt	Egypt	genome	29903	Human	?	?	19A	B.23	L	Genomics Program, Children Cancer Hospital	Genomics Program, Children Cancer Hospital	Hatem et al	https://www.epicov.org/acknowledgement/65/20/EPI_ISL_2566520.json	?	?	2021-06-10
Egypt/CCHE57357_Wave_3_A_026/2021	ncov	EPI_ISL_2566521	?	2021-05-09	Africa	Egypt	Egypt		Africa	Egypt	Egypt	genome	29903	Human	?	?	20D	C.36.3	O	Genomics Program, Children Cancer Hospital	Genomics Program, Children Cancer Hospital	Hatem et al	https://www.epicov.org/acknowledgement/65/21/EPI_ISL_2566521.json	?	?	2021-06-10
Egypt/CCHE57357_Wave_3_A_027/2021	ncov	EPI_ISL_2566522	?	2021-05-02	Africa	Egypt	Egypt		Africa	Egypt	Egypt	genome	29903	Human	?	?	19A	B	O	Genomics Program, Children Cancer Hospital	Genomics Program, Children Cancer Hospital	Hatem et al	https://www.epicov.org/acknowledgement/65/22/EPI_ISL_2566522.json	?	?	2021-06-10
Egypt/CCHE57357_Wave_3_A_035/2021	ncov	EPI_ISL_2566523	?	2021-05-02	Africa	Egypt	Egypt		Africa	Egypt	Egypt	genome	29903	Human	?	?	20D	C.36.3	GR	Genomics Program, Children Cancer Hospital	Genomics Program, Children Cancer Hospital	Hatem et al	https://www.epicov.org/acknowledgement/65/23/EPI_ISL_2566523.json	?	?	2021-06-10
Egypt/CCHE57357_Wave_3_A_037/2021	ncov	EPI_ISL_2566524	?	2021-02-28	Africa	Egypt	Egypt		Africa	Egypt	Egypt	genome	29903	Human	?	?	20D	C.36.3	O	Genomics Program, Children Cancer Hospital	Genomics Program, Children Cancer Hospital	Hatem et al	https://www.epicov.org/acknowledgement/65/24/EPI_ISL_2566524.json	?	?	2021-06-10
Egypt/CCHE57357_Wave_3_A_048/2021	ncov	EPI_ISL_2566525	?	2021-03-14	Africa	Egypt	Egypt		Africa	Egypt	Egypt	genome	29903	Human	?	?	20D	C.36.3	GR	Genomics Program, Children Cancer Hospital	Genomics Program, Children Cancer Hospital	Hatem et al	https://www.epicov.org/acknowledgement/65/25/EPI_ISL_2566525.json	?	?	2021-06-10
Egypt/CCHE57357_Wave_3_A_052/2021	ncov	EPI_ISL_2566526	?	2021-02-28	Africa	Egypt	Egypt		Africa	Egypt	Egypt	genome	29903	Human	?	?	20I (Alpha, V1)	B.1.1.7	GR	Genomics Program, Children Cancer Hospital	Genomics Program, Children Cancer Hospital	Hatem et al	https://www.epicov.org/acknowledgement/65/26/EPI_ISL_2566526.json	?	?	2021-06-10
Egypt/CCHE57357_Wave_3_A_056/2021	ncov	EPI_ISL_2566527	?	2021-03-07	Africa	Egypt	Egypt		Africa	Egypt	Egypt	genome	29903	Human	?	?	20D	C.36.3	GR	Genomics Program, Children Cancer Hospital	Genomics Program, Children Cancer Hospital	Hatem et al	https://www.epicov.org/acknowledgement/65/27/EPI_ISL_2566527.json	?	?	2021-06-10
Egypt/CCHE57357_Wave_3_A_060/2021	ncov	EPI_ISL_2566528	?	2021-02-28	Africa	Egypt	Egypt		Africa	Egypt	Egypt	genome	29903	Human	?	?	19A	B	L	Genomics Program, Children Cancer Hospital	Genomics Program, Children Cancer Hospital	Hatem et al	https://www.epicov.org/acknowledgement/65/28/EPI_ISL_2566528.json	?	?	2021-06-10
Egypt/CCHE57357_Wave_3_A_072/2021	ncov	EPI_ISL_2566529	?	2021-05-09	Africa	Egypt	Egypt		Africa	Egypt	Egypt	genome	29903	Human	?	?	20D	C.36.3	GR	Genomics Program, Children Cancer Hospital	Genomics Program, Children Cancer Hospital	Hatem et al	https://www.epicov.org/acknowledgement/65/29/EPI_ISL_2566529.json	?	?	2021-06-10
Egypt/CCHE57357_Wave_3_A_076/2021	ncov	EPI_ISL_2566530	?	2021-05-09	Africa	Egypt	Egypt		Africa	Egypt	Egypt	genome	29903	Human	?	?	20D	C.36.3	GR	Genomics Program, Children Cancer Hospital	Genomics Program, Children Cancer Hospital	Hatem et al	https://www.epicov.org/acknowledgement/65/30/EPI_ISL_2566530.json	?	?	2021-06-10
Egypt/CPHL-NRC-1/2020	ncov	EPI_ISL_794601	?	2020-06-07	Africa	Egypt	Egypt		Africa	Egypt	Egypt	genome	29864	Human	?	?	20A	B.1	GH	Central Laboratories, Egyptian Ministry of Health and Population	Central Laboratories, Egyptian Ministry of Health and Population	Kayed et al	https://www.epicov.org/acknowledgement/46/01/EPI_ISL_794601.json	?	?	2021-01-08
Egypt/CPHL-NRC-10/2020	ncov	EPI_ISL_794599	?	2020-04-12	Africa	Egypt	Egypt		Africa	Egypt	Egypt	genome	29815	Human	?	?	20C	B.1	GH	Central Laboratories, Egyptian Ministry of Health and Population	Central Laboratories, Egyptian Ministry of Health and Population	Roshdy et al	https://www.epicov.org/acknowledgement/45/99/EPI_ISL_794599.json	?	?	2021-01-08
Egypt/CPHL-NRC-14/2020	ncov	EPI_ISL_794598	?	2020-05-31	Africa	Egypt	Egypt		Africa	Egypt	Egypt	genome	29821	Human	?	?	20A	B.1	GH	Central Laboratories, Egyptian Ministry of Health and Population	Central Laboratories, Egyptian Ministry of Health and Population	Roshdy et al	https://www.epicov.org/acknowledgement/45/98/EPI_ISL_794598.json	?	?	2021-01-08
Egypt/CPHL-NRC-15/2020	ncov	EPI_ISL_794597	?	2020-05-31	Africa	Egypt	Egypt		Africa	Egypt	Egypt	genome	29815	Human	?	?	20A	B.1	G	Central Laboratories, Egyptian Ministry of Health and Population	Central Laboratories, Egyptian Ministry of Health and Population	Roshdy et al	https://www.epicov.org/acknowledgement/45/97/EPI_ISL_794597.json	?	?	2021-01-08
Egypt/CPHL-NRC-16/2020	ncov	EPI_ISL_794596	?	2020-05-03	Africa	Egypt	Egypt		Africa	Egypt	Egypt	genome	29790	Human	?	?	20C	B.1	GH	Central Laboratories, Egyptian Ministry of Health and Population	Central Laboratories, Egyptian Ministry of Health and Population	Roshdy et al	https://www.epicov.org/acknowledgement/45/96/EPI_ISL_794596.json	?	?	2021-01-08
Egypt/CPHL-NRC-17/2020	ncov	EPI_ISL_794595	?	2020-03-22	Africa	Egypt	Egypt		Africa	Egypt	Egypt	genome	29865	Human	?	?	20A	B.1.535	G	Central Laboratories, Egyptian Ministry of Health and Population	Central Laboratories, Egyptian Ministry of Health and Population	Roshdy et al	https://www.epicov.org/acknowledgement/45/95/EPI_ISL_794595.json	?	?	2021-01-08
Egypt/CPHL-NRC-18/2020	ncov	EPI_ISL_794594	?	2020-03-22	Africa	Egypt	Egypt		Africa	Egypt	Egypt	genome	29777	Human	?	?	20A	B.1.535	G	Central Laboratories, Egyptian Ministry of Health and Population	Central Laboratories, Egyptian Ministry of Health and Population	Roshdy et al	https://www.epicov.org/acknowledgement/45/94/EPI_ISL_794594.json	?	?	2021-01-08
Egypt/CPHL-NRC-20/2020	ncov	EPI_ISL_794593	?	2020-03-08	Africa	Egypt	Egypt		Africa	Egypt	Egypt	genome	29741	Human	?	?	20C	B.1	GH	Central Laboratories, Egyptian Ministry of Health and Population	Central Laboratories, Egyptian Ministry of Health and Population	Roshdy et al	https://www.epicov.org/acknowledgement/45/93/EPI_ISL_794593.json	?	?	2021-01-08
Egypt/CPHL-NRC-21/2020	ncov	EPI_ISL_794604	?	2020-03-08	Africa	Egypt	Egypt		Africa	Egypt	Egypt	genome	29843	Human	?	?	20C	B.1	GH	Central Laboratories, Egyptian Ministry of Health and Population	Central Laboratories, Egyptian Ministry of Health and Population	Kayed et al	https://www.epicov.org/acknowledgement/46/04/EPI_ISL_794604.json	?	?	2021-01-08
Egypt/CPHL-NRC-22/2020	ncov	EPI_ISL_794603	?	2020-03-08	Africa	Egypt	Egypt		Africa	Egypt	Egypt	genome	29864	Human	?	?	20C	B.1	GH	Central Laboratories, Egyptian Ministry of Health and Population	Central Laboratories, Egyptian Ministry of Health and Population	Kayed et al	https://www.epicov.org/acknowledgement/46/03/EPI_ISL_794603.json	?	?	2021-01-08
Egypt/CPHL-NRC-23/2020	ncov	EPI_ISL_794602	?	2020-03-08	Africa	Egypt	Egypt		Africa	Egypt	Egypt	genome	29865	Human	?	?	20C	B.1	GH	Central Laboratories, Egyptian Ministry of Health and Population	Central Laboratories, Egyptian Ministry of Health and Population	Kayed et al	https://www.epicov.org/acknowledgement/46/02/EPI_ISL_794602.json	?	?	2021-01-08
Egypt/CPHL-NRC-3/2020	ncov	EPI_ISL_794600	?	2020-04-05	Africa	Egypt	Egypt		Africa	Egypt	Egypt	genome	29865	Human	?	?	20C	B.1	GH	Central Laboratories, Egyptian Ministry of Health and Population	Central Laboratories, Egyptian Ministry of Health and Population	Kayed et al	https://www.epicov.org/acknowledgement/46/00/EPI_ISL_794600.json	?	?	2021-01-08
Egypt/CPHL-NRC-4/2020	ncov	EPI_ISL_794608	?	2020-04-05	Africa	Egypt	Egypt		Africa	Egypt	Egypt	genome	29865	Human	?	?	20B	B.1.1	GR	Central Public Health Laboratories, Egyptian Ministry of Health and Population	Central Public Health Laboratories, Egyptian Ministry of Health and Population	El-Shesheny et al	https://www.epicov.org/acknowledgement/46/08/EPI_ISL_794608.json	?	?	2021-01-08
Egypt/CPHL-NRC-6/2020	ncov	EPI_ISL_794606	?	2020-03-15	Africa	Egypt	Egypt		Africa	Egypt	Egypt	genome	29864	Human	?	?	20A	B.1	G	Central Public Health Laboratories, Egyptian Ministry of Health and Population	Central Public Health Laboratories, Egyptian Ministry of Health and Population	El-Shesheny et al	https://www.epicov.org/acknowledgement/46/06/EPI_ISL_794606.json	?	?	2021-01-08
Egypt/CPHL-NRC-S1/2021	ncov	EPI_ISL_2313068	?	2021-03	Africa	Egypt	Egypt		Africa	Egypt	Egypt	genome	29588	Human	?	?	20D	C.36.3	GR	Central Laboratories, Egyptian Ministry of Health and Population	Central Laboratories, Egyptian Ministry of Health and Population	Kayed et al	https://www.epicov.org/acknowledgement/30/68/EPI_ISL_2313068.json	?	?	2021-05-23
Egypt/CPHL-NRC-S10/2021	ncov	EPI_ISL_2313059	?	2021-03	Africa	Egypt	Egypt		Africa	Egypt	Egypt	genome	29731	Human	?	?	20D	C.36.3	GR	Central Laboratories, Egyptian Ministry of Health and Population	Central Laboratories, Egyptian Ministry of Health and Population	Kayed et al	https://www.epicov.org/acknowledgement/30/59/EPI_ISL_2313059.json	?	?	2021-05-23
Egypt/CPHL-NRC-S11/2021	ncov	EPI_ISL_2313058	?	2021-03	Africa	Egypt	Egypt		Africa	Egypt	Egypt	genome	29888	Human	?	?	20D	C.36	GR	Central Laboratories, Egyptian Ministry of Health and Population	Central Laboratories, Egyptian Ministry of Health and Population	Kayed et al	https://www.epicov.org/acknowledgement/30/58/EPI_ISL_2313058.json	?	?	2021-05-23
Egypt/CPHL-NRC-S12/2021	ncov	EPI_ISL_2313057	?	2021-03	Africa	Egypt	Egypt		Africa	Egypt	Egypt	genome	29472	Human	?	?	20D	C.36.3	GR	Central Laboratories, Egyptian Ministry of Health and Population	Central Laboratories, Egyptian Ministry of Health and Population	Kayed et al	https://www.epicov.org/acknowledgement/30/57/EPI_ISL_2313057.json	?	?	2021-05-23
Egypt/CPHL-NRC-S13/2021	ncov	EPI_ISL_2313056	?	2021-03	Africa	Egypt	Egypt		Africa	Egypt	Egypt	genome	29881	Human	?	?	20D	C.36	GR	Central Laboratories, Egyptian Ministry of Health and Population	Central Laboratories, Egyptian Ministry of Health and Population	Kayed et al	https://www.epicov.org/acknowledgement/30/56/EPI_ISL_2313056.json	?	?	2021-05-23
Egypt/CPHL-NRC-S14/2021	ncov	EPI_ISL_2313055	?	2021-03	Africa	Egypt	Egypt		Africa	Egypt	Egypt	genome	29732	Human	?	?	20D	C.36.3	GR	Central Laboratories, Egyptian Ministry of Health and Population	Central Laboratories, Egyptian Ministry of Health and Population	Kayed et al	https://www.epicov.org/acknowledgement/30/55/EPI_ISL_2313055.json	?	?	2021-05-23
Egypt/CPHL-NRC-S15/2021	ncov	EPI_ISL_2313054	?	2021-03	Africa	Egypt	Egypt		Africa	Egypt	Egypt	genome	29658	Human	?	?	20D	C.36.3	GR	Central Laboratories, Egyptian Ministry of Health and Population	Central Laboratories, Egyptian Ministry of Health and Population	Kayed et al	https://www.epicov.org/acknowledgement/30/54/EPI_ISL_2313054.json	?	?	2021-05-23
Egypt/CPHL-NRC-S16/2021	ncov	EPI_ISL_2313053	?	2021-03	Africa	Egypt	Egypt		Africa	Egypt	Egypt	genome	29742	Human	?	?	20D	C.36.3	GR	Central Laboratories, Egyptian Ministry of Health and Population	Central Laboratories, Egyptian Ministry of Health and Population	Kayed et al	https://www.epicov.org/acknowledgement/30/53/EPI_ISL_2313053.json	?	?	2021-05-23
Egypt/CPHL-NRC-S17/2021	ncov	EPI_ISL_2313052	?	2021-03	Africa	Egypt	Egypt		Africa	Egypt	Egypt	genome	28316	Human	?	?	20D	C.36.3	GR	Central Laboratories, Egyptian Ministry of Health and Population	Central Laboratories, Egyptian Ministry of Health and Population	Kayed et al	https://www.epicov.org/acknowledgement/30/52/EPI_ISL_2313052.json	?	?	2021-05-23
Egypt/CPHL-NRC-S18/2021	ncov	EPI_ISL_2313051	?	2021-03	Africa	Egypt	Egypt		Africa	Egypt	Egypt	genome	29879	Human	?	?	20D	C.36.3	GR	Central Laboratories, Egyptian Ministry of Health and Population	Central Laboratories, Egyptian Ministry of Health and Population	Kayed et al	https://www.epicov.org/acknowledgement/30/51/EPI_ISL_2313051.json	?	?	2021-05-23
Egypt/CPHL-NRC-S19/2021	ncov	EPI_ISL_2313050	?	2021-03	Africa	Egypt	Egypt		Africa	Egypt	Egypt	genome	29631	Human	?	?	20D	C.36.3	GR	Central Laboratories, Egyptian Ministry of Health and Population	Central Laboratories, Egyptian Ministry of Health and Population	Kayed et al	https://www.epicov.org/acknowledgement/30/50/EPI_ISL_2313050.json	?	?	2021-05-23
Egypt/CPHL-NRC-S2/2021	ncov	EPI_ISL_2313067	?	2021-03	Africa	Egypt	Egypt		Africa	Egypt	Egypt	genome	29892	Human	?	?	20D	C.36.3	GR	Central Laboratories, Egyptian Ministry of Health and Population	Central Laboratories, Egyptian Ministry of Health and Population	Kayed et al	https://www.epicov.org/acknowledgement/30/67/EPI_ISL_2313067.json	?	?	2021-05-23
Egypt/CPHL-NRC-S20/2021	ncov	EPI_ISL_2313049	?	2021-03	Africa	Egypt	Egypt		Africa	Egypt	Egypt	genome	29786	Human	?	?	20D	C.36.3	GR	Central Laboratories, Egyptian Ministry of Health and Population	Central Laboratories, Egyptian Ministry of Health and Population	Kayed et al	https://www.epicov.org/acknowledgement/30/49/EPI_ISL_2313049.json	?	?	2021-05-23
Egypt/CPHL-NRC-S21/2021	ncov	EPI_ISL_2313048	?	2021-03	Africa	Egypt	Egypt		Africa	Egypt	Egypt	genome	29880	Human	?	?	20D	C.36.3	GR	Central Laboratories, Egyptian Ministry of Health and Population	Central Laboratories, Egyptian Ministry of Health and Population	Kayed et al	https://www.epicov.org/acknowledgement/30/48/EPI_ISL_2313048.json	?	?	2021-05-23
Egypt/CPHL-NRC-S22/2021	ncov	EPI_ISL_2313047	?	2021-03	Africa	Egypt	Egypt		Africa	Egypt	Egypt	genome	29881	Human	?	?	20D	C.36.3	GR	Central Laboratories, Egyptian Ministry of Health and Population	Central Laboratories, Egyptian Ministry of Health and Population	Kayed et al	https://www.epicov.org/acknowledgement/30/47/EPI_ISL_2313047.json	?	?	2021-05-23
Egypt/CPHL-NRC-S23/2021	ncov	EPI_ISL_2313046	?	2021-03	Africa	Egypt	Egypt		Africa	Egypt	Egypt	genome	29632	Human	?	?	20D	C.36.3	GR	Central Laboratories, Egyptian Ministry of Health and Population	Central Laboratories, Egyptian Ministry of Health and Population	Kayed et al	https://www.epicov.org/acknowledgement/30/46/EPI_ISL_2313046.json	?	?	2021-05-23
Egypt/CPHL-NRC-S24/2021	ncov	EPI_ISL_2313069	?	2021-03	Africa	Egypt	Egypt		Africa	Egypt	Egypt	genome	29880	Human	?	?	20D	C.36.3	GR	Central Laboratories, Egyptian Ministry of Health and Population	Central Laboratories, Egyptian Ministry of Health and Population	Kayed et al	https://www.epicov.org/acknowledgement/30/69/EPI_ISL_2313069.json	?	?	2021-05-23
Egypt/CPHL-NRC-S3/2021	ncov	EPI_ISL_2313066	?	2021-03	Africa	Egypt	Egypt		Africa	Egypt	Egypt	genome	29734	Human	?	?	20D	C.36.3	GR	Central Laboratories, Egyptian Ministry of Health and Population	Central Laboratories, Egyptian Ministry of Health and Population	Kayed et al	https://www.epicov.org/acknowledgement/30/66/EPI_ISL_2313066.json	?	?	2021-05-23
Egypt/CPHL-NRC-S4/2021	ncov	EPI_ISL_2313065	?	2021-03	Africa	Egypt	Egypt		Africa	Egypt	Egypt	genome	29879	Human	?	?	20D	C.36.3	GR	Central Laboratories, Egyptian Ministry of Health and Population	Central Laboratories, Egyptian Ministry of Health and Population	Kayed et al	https://www.epicov.org/acknowledgement/30/65/EPI_ISL_2313065.json	?	?	2021-05-23
Egypt/CPHL-NRC-S5/2021	ncov	EPI_ISL_2313064	?	2021-03	Africa	Egypt	Egypt		Africa	Egypt	Egypt	genome	28889	Human	?	?	20D	C.36	GR	Central Laboratories, Egyptian Ministry of Health and Population	Central Laboratories, Egyptian Ministry of Health and Population	Kayed et al	https://www.epicov.org/acknowledgement/30/64/EPI_ISL_2313064.json	?	?	2021-05-23
Egypt/CPHL-NRC-S6/2021	ncov	EPI_ISL_2313063	?	2021-03	Africa	Egypt	Egypt		Africa	Egypt	Egypt	genome	29879	Human	?	?	20D	C.36.3	GR	Central Laboratories, Egyptian Ministry of Health and Population	Central Laboratories, Egyptian Ministry of Health and Population	Kayed et al	https://www.epicov.org/acknowledgement/30/63/EPI_ISL_2313063.json	?	?	2021-05-23
Egypt/CPHL-NRC-S7/2021	ncov	EPI_ISL_2313062	?	2021-03	Africa	Egypt	Egypt		Africa	Egypt	Egypt	genome	29726	Human	?	?	20D	C.36.3	GR	Central Laboratories, Egyptian Ministry of Health and Population	Central Laboratories, Egyptian Ministry of Health and Population	Kayed et al	https://www.epicov.org/acknowledgement/30/62/EPI_ISL_2313062.json	?	?	2021-05-23
Egypt/CPHL-NRC-S8/2021	ncov	EPI_ISL_2313061	?	2021-03	Africa	Egypt	Egypt		Africa	Egypt	Egypt	genome	29752	Human	?	?	20D	C.36	GR	Central Laboratories, Egyptian Ministry of Health and Population	Central Laboratories, Egyptian Ministry of Health and Population	Kayed et al	https://www.epicov.org/acknowledgement/30/61/EPI_ISL_2313061.json	?	?	2021-05-23
Egypt/CPHL-NRC-S9/2021	ncov	EPI_ISL_2313060	?	2021-03	Africa	Egypt	Egypt		Africa	Egypt	Egypt	genome	29885	Human	?	?	20D	C.36.3	GR	Central Laboratories, Egyptian Ministry of Health and Population	Central Laboratories, Egyptian Ministry of Health and Population	Kayed et al	https://www.epicov.org/acknowledgement/30/60/EPI_ISL_2313060.json	?	?	2021-05-23
Egypt/CUNCI-7I026/2020	ncov	EPI_ISL_524427	?	2020-07-19	Africa	Egypt	Egypt		Africa	Egypt	Egypt	genome	29793	Human	?	?	20C	B.1	GH	Egyptian National Cancer Institute (ENCI)	Egyptian National Cancer Institute (ENCI)	Zekri et al	https://www.epicov.org/acknowledgement/44/27/EPI_ISL_524427.json	?	?	2020-07-29
Egypt/CUNCI-7I028/2020	ncov	EPI_ISL_524426	?	2020-07-19	Africa	Egypt	Egypt		Africa	Egypt	Egypt	genome	29793	Human	?	?	20C	B.1	GH	Egyptian National Cancer Institute (ENCI)	Egyptian National Cancer Institute (ENCI)	Zekri et al	https://www.epicov.org/acknowledgement/44/26/EPI_ISL_524426.json	?	?	2020-07-29
Egypt/CUNCI-HGC002-2/2020	ncov	EPI_ISL_469275	?	2020-04-26	Africa	Egypt	Cairo		Africa	Egypt	Cairo	genome	29760	Human	40	Female	20A	B.1	GH	Egyptian National Cancer Institute (ENCI)	Human Genome Center	Zekri et al	https://www.epicov.org/acknowledgement/92/75/EPI_ISL_469275.json	?	?	2020-06-18
Egypt/CUNCI-HGC002/2020	ncov	EPI_ISL_468045	?	2020-04-26	Africa	Egypt	Egypt		Africa	Egypt	Egypt	genome	29760	Human	?	?	20A	B.1	GH	Egyptian National Cancer Institute (ENCI)	Egyptian National Cancer Institute (ENCI)	Zekri et al	https://www.epicov.org/acknowledgement/80/45/EPI_ISL_468045.json	?	?	2020-05-25
Egypt/CUNCI-HGC003/2020	ncov	EPI_ISL_468049	?	2020-04-26	Africa	Egypt	Egypt		Africa	Egypt	Egypt	genome	29760	Human	?	?	20A	B.1	GH	Egyptian National Cancer Institute (ENCI)	Egyptian National Cancer Institute (ENCI)	Zekri et al	https://www.epicov.org/acknowledgement/80/49/EPI_ISL_468049.json	?	?	2020-05-25
Egypt/CUNCI-HGC004/2020	ncov	EPI_ISL_468048	?	2020-04-26	Africa	Egypt	Egypt		Africa	Egypt	Egypt	genome	29760	Human	?	?	20A	B.1	G	Egyptian National Cancer Institute (ENCI)	Egyptian National Cancer Institute (ENCI)	Zekri et al	https://www.epicov.org/acknowledgement/80/48/EPI_ISL_468048.json	?	?	2020-05-25
Egypt/CUNCI-HGC005/2020	ncov	EPI_ISL_468052	?	2020-04-26	Africa	Egypt	Egypt		Africa	Egypt	Egypt	genome	29760	Human	?	?	20A	B.1	G	Egyptian National Cancer Institute (ENCI)	Egyptian National Cancer Institute (ENCI)	Zekri et al	https://www.epicov.org/acknowledgement/80/52/EPI_ISL_468052.json	?	?	2020-05-25
Egypt/CUNCI-HGC006/2020	ncov	EPI_ISL_468050	?	2020-04-26	Africa	Egypt	Egypt		Africa	Egypt	Egypt	genome	29795	Human	?	?	20A	B.1	GH	Egyptian National Cancer Institute (ENCI)	Egyptian National Cancer Institute (ENCI)	Zekri et al	https://www.epicov.org/acknowledgement/80/50/EPI_ISL_468050.json	?	?	2020-05-25
Egypt/CUNCI-HGC007-2/2020	ncov	EPI_ISL_468054	?	2020-04-26	Africa	Egypt	Egypt		Africa	Egypt	Egypt	genome	29801	Human	?	?	20A	B.1	GH	Egyptian National Cancer Institute (ENCI)	Egyptian National Cancer Institute (ENCI)	Zekri et al	https://www.epicov.org/acknowledgement/80/54/EPI_ISL_468054.json	?	?	2020-05-25
Egypt/CUNCI-HGC007/2020	ncov	EPI_ISL_468046	?	2020-04-26	Africa	Egypt	Egypt		Africa	Egypt	Egypt	genome	29760	Human	?	?	20A	B.1	GH	Egyptian National Cancer Institute (ENCI)	Egyptian National Cancer Institute (ENCI)	Zekri et al	https://www.epicov.org/acknowledgement/80/46/EPI_ISL_468046.json	?	?	2020-05-25
Egypt/CUNCI-HGC008/2020	ncov	EPI_ISL_468044	?	2020-04-26	Africa	Egypt	Egypt		Africa	Egypt	Egypt	genome	29760	Human	?	?	20A	B.1	GH	Egyptian National Cancer Institute (ENCI)	Egyptian National Cancer Institute (ENCI)	Zekri et al	https://www.epicov.org/acknowledgement/80/44/EPI_ISL_468044.json	?	?	2020-05-25
Egypt/CUNCI-HGC009/2020	ncov	EPI_ISL_468053	?	2020-04-26	Africa	Egypt	Egypt		Africa	Egypt	Egypt	genome	29760	Human	?	?	20A	B.1	GH	Egyptian National Cancer Institute (ENCI)	Egyptian National Cancer Institute (ENCI)	Zekri et al	https://www.epicov.org/acknowledgement/80/53/EPI_ISL_468053.json	?	?	2020-05-25
Egypt/CUNCI-HGC010/2020	ncov	EPI_ISL_468055	?	2020-04-26	Africa	Egypt	Egypt		Africa	Egypt	Egypt	genome	29797	Human	?	?	20C	B.1	GH	Egyptian National Cancer Institute (ENCI)	Egyptian National Cancer Institute (ENCI)	Zekri et al	https://www.epicov.org/acknowledgement/80/55/EPI_ISL_468055.json	?	?	2020-05-25
Egypt/CUNCI-HGC011/2020	ncov	EPI_ISL_468059	?	2020-04-26	Africa	Egypt	Egypt		Africa	Egypt	Egypt	genome	29760	Human	?	?	20C	B.1	GH	Egyptian National Cancer Institute (ENCI)	Egyptian National Cancer Institute (ENCI)	Zekri et al	https://www.epicov.org/acknowledgement/80/59/EPI_ISL_468059.json	?	?	2020-05-26
Egypt/CUNCI-HGC012/2020	ncov	EPI_ISL_468051	?	2020-04-26	Africa	Egypt	Egypt		Africa	Egypt	Egypt	genome	29760	Human	?	?	20C	B.1	GH	Egyptian National Cancer Institute (ENCI)	Egyptian National Cancer Institute (ENCI)	Zekri et al	https://www.epicov.org/acknowledgement/80/51/EPI_ISL_468051.json	?	?	2020-05-25
Egypt/CUNCI-HGC013/2020	ncov	EPI_ISL_468047	?	2020-04-26	Africa	Egypt	Egypt		Africa	Egypt	Egypt	genome	29760	Human	?	?	20A	B.1.201	G	Egyptian National Cancer Institute (ENCI)	Egyptian National Cancer Institute (ENCI)	Zekri et al	https://www.epicov.org/acknowledgement/80/47/EPI_ISL_468047.json	?	?	2020-05-25
Egypt/CUNCI-HGC014/2020	ncov	EPI_ISL_468060	?	2020-04-26	Africa	Egypt	Egypt		Africa	Egypt	Egypt	genome	29760	Human	?	?	20A	B.1	G	Egyptian National Cancer Institute (ENCI)	Egyptian National Cancer Institute (ENCI)	Zekri et al	https://www.epicov.org/acknowledgement/80/60/EPI_ISL_468060.json	?	?	2020-05-26
Egypt/CUNCI-HGC015/2020	ncov	EPI_ISL_468056	?	2020-04-26	Africa	Egypt	Egypt		Africa	Egypt	Egypt	genome	29760	Human	?	?	20A	B.1	G	Egyptian National Cancer Institute (ENCI)	Egyptian National Cancer Institute (ENCI)	Zekri et al	https://www.epicov.org/acknowledgement/80/56/EPI_ISL_468056.json	?	?	2020-05-25
Egypt/CUNCI-HGC016/2020	ncov	EPI_ISL_468058	?	2020-04-26	Africa	Egypt	Egypt		Africa	Egypt	Egypt	genome	29760	Human	?	?	20A	B.1	GH	Egyptian National Cancer Institute (ENCI)	Egyptian National Cancer Institute (ENCI)	Zekri et al	https://www.epicov.org/acknowledgement/80/58/EPI_ISL_468058.json	?	?	2020-05-26
Egypt/CUNCI-HGC021/2020	ncov	EPI_ISL_468061	?	2020-04-26	Africa	Egypt	Egypt		Africa	Egypt	Egypt	genome	29760	Human	?	?	20A	B.1	G	Egyptian National Cancer Institute (ENCI)	Egyptian National Cancer Institute (ENCI)	Zekri et al	https://www.epicov.org/acknowledgement/80/61/EPI_ISL_468061.json	?	?	2020-05-26
Egypt/CUNCI-HGC023/2020	ncov	EPI_ISL_468057	?	2020-04-26	Africa	Egypt	Egypt		Africa	Egypt	Egypt	genome	29760	Human	?	?	20A	B.1	G	Egyptian National Cancer Institute (ENCI)	Egyptian National Cancer Institute (ENCI)	Zekri et al	https://www.epicov.org/acknowledgement/80/57/EPI_ISL_468057.json	?	?	2020-05-25
Egypt/CUNCI-HGC028/2020	ncov	EPI_ISL_468062	?	2020-04-26	Africa	Egypt	Egypt		Africa	Egypt	Egypt	genome	29760	Human	?	?	19A	B.1	O	Egyptian National Cancer Institute (ENCI)	Egyptian National Cancer Institute (ENCI)	Zekri et al	https://www.epicov.org/acknowledgement/80/62/EPI_ISL_468062.json	?	?	2020-05-27
Egypt/CUNCI-HGC09I025/2020	ncov	EPI_ISL_907094	?	2020-12-20	Africa	Egypt	Egypt		Africa	Egypt	Egypt	genome	29793	Human	?	?	20D	C.36	GR	Cancer Biology Department, National Cancer Institute	Cancer Biology Department, National Cancer Institute	Zekri et al	https://www.epicov.org/acknowledgement/70/94/EPI_ISL_907094.json	?	?	2021-01-31
Egypt/CUNCI-HGC09I030/2020	ncov	EPI_ISL_907095	?	2020-12-20	Africa	Egypt	Egypt		Africa	Egypt	Egypt	genome	29793	Human	?	?	20D	C.36	GR	Cancer Biology Department, National Cancer Institute	Cancer Biology Department, National Cancer Institute	Zekri et al	https://www.epicov.org/acknowledgement/70/95/EPI_ISL_907095.json	?	?	2021-01-31
Egypt/CUNCI-HGC09I039/2020	ncov	EPI_ISL_907096	?	2020-12-20	Africa	Egypt	Egypt		Africa	Egypt	Egypt	genome	29793	Human	?	?	19B	A.28	S	Cancer Biology Department, National Cancer Institute	Cancer Biology Department, National Cancer Institute	Zekri et al	https://www.epicov.org/acknowledgement/70/96/EPI_ISL_907096.json	?	?	2021-01-31
Egypt/CUNCI-HGC09I041/2020	ncov	EPI_ISL_907097	?	2020-12-20	Africa	Egypt	Egypt		Africa	Egypt	Egypt	genome	29793	Human	?	?	20A	B.1	O	Cancer Biology Department, National Cancer Institute	Cancer Biology Department, National Cancer Institute	Zekri et al	https://www.epicov.org/acknowledgement/70/97/EPI_ISL_907097.json	?	?	2021-01-31
Egypt/CUNCI-HGC10I009/2020	ncov	EPI_ISL_907098	?	2020-12-20	Africa	Egypt	Egypt		Africa	Egypt	Egypt	genome	29793	Human	?	?	20A	B.1	GH	Cancer Biology Department, National Cancer Institute	Cancer Biology Department, National Cancer Institute	Zekri et al	https://www.epicov.org/acknowledgement/70/98/EPI_ISL_907098.json	?	?	2021-01-31
Egypt/CUNCI-HGC10I010/2020	ncov	EPI_ISL_907090	?	2020-12-20	Africa	Egypt	Egypt		Africa	Egypt	Egypt	genome	29793	Human	?	?	20D	C.36	GR	Cancer Biology Department, National Cancer Institute	Cancer Biology Department, National Cancer Institute	Zekri et al	https://www.epicov.org/acknowledgement/70/90/EPI_ISL_907090.json	?	?	2021-01-31
Egypt/CUNCI-HGC10I014/2020	ncov	EPI_ISL_907092	?	2020-12-20	Africa	Egypt	Egypt		Africa	Egypt	Egypt	genome	29793	Human	?	?	20D	C.36	GR	Cancer Biology Department, National Cancer Institute	Cancer Biology Department, National Cancer Institute	Zekri et al	https://www.epicov.org/acknowledgement/70/92/EPI_ISL_907092.json	?	?	2021-01-31
Egypt/CUNCI-HGC10I015/2020	ncov	EPI_ISL_907091	?	2020-12-20	Africa	Egypt	Egypt		Africa	Egypt	Egypt	genome	29793	Human	?	?	20D	C.36	GR	Cancer Biology Department, National Cancer Institute	Cancer Biology Department, National Cancer Institute	Zekri et al	https://www.epicov.org/acknowledgement/70/91/EPI_ISL_907091.json	?	?	2021-01-31
Egypt/CUNCI-HGC10I021/2020	ncov	EPI_ISL_907099	?	2020-12-20	Africa	Egypt	Egypt		Africa	Egypt	Egypt	genome	29793	Human	?	?	20D	C.36	GR	Cancer Biology Department, National Cancer Institute	Cancer Biology Department, National Cancer Institute	Zekri et al	https://www.epicov.org/acknowledgement/70/99/EPI_ISL_907099.json	?	?	2021-01-31
Egypt/CUNCI-HGC10I024/2020	ncov	EPI_ISL_862785	?	2020-12-20	Africa	Egypt	Egypt		Africa	Egypt	Egypt	genome	29792	Human	?	?	20D	C.36	GR	Cancer Biology Department, National Cancer Institute	Cancer Biology Department, National Cancer Institute	Zekri et al	https://www.epicov.org/acknowledgement/27/85/EPI_ISL_862785.json	?	?	2021-01-21
Egypt/CUNCI-HGC10I027/2020	ncov	EPI_ISL_907100	?	2020-12-20	Africa	Egypt	Egypt		Africa	Egypt	Egypt	genome	29793	Human	?	?	20A	B.1	G	Cancer Biology Department, National Cancer Institute	Cancer Biology Department, National Cancer Institute	Zekri et al	https://www.epicov.org/acknowledgement/71/00/EPI_ISL_907100.json	?	?	2021-01-31
Egypt/CUNCI-HGC11I003/2021	ncov	EPI_ISL_907093	?	2021-01-03	Africa	Egypt	Egypt		Africa	Egypt	Egypt	genome	29793	Human	?	?	20D	C.36	GR	Cancer Biology Department, National Cancer Institute	Cancer Biology Department, National Cancer Institute	Zekri et al	https://www.epicov.org/acknowledgement/70/93/EPI_ISL_907093.json	?	?	2021-01-31
Egypt/CUNCI-HGC11I004/2021	ncov	EPI_ISL_862786	?	2021-01-03	Africa	Egypt	Egypt		Africa	Egypt	Egypt	genome	29793	Human	?	?	20D	C.36	GR	Cancer Biology Department, National Cancer Institute	Cancer Biology Department, National Cancer Institute	Zekri et al	https://www.epicov.org/acknowledgement/27/86/EPI_ISL_862786.json	?	?	2021-01-22
Egypt/CUNCI-HGC11I005/2021	ncov	EPI_ISL_862787	?	2021-01-03	Africa	Egypt	Egypt		Africa	Egypt	Egypt	genome	29793	Human	?	?	20C	B.1.170	GH	Cancer Biology Department, National Cancer Institute	Cancer Biology Department, National Cancer Institute	Zekri et al	https://www.epicov.org/acknowledgement/27/87/EPI_ISL_862787.json	?	?	2021-01-22
Egypt/CUNCI-HGC11I006/2021	ncov	EPI_ISL_862788	?	2021-01-03	Africa	Egypt	Egypt		Africa	Egypt	Egypt	genome	29793	Human	?	?	20C	B.1.466	GH	Cancer Biology Department, National Cancer Institute	Cancer Biology Department, National Cancer Institute	Zekri et al	https://www.epicov.org/acknowledgement/27/88/EPI_ISL_862788.json	?	?	2021-01-22
Egypt/CUNCI-HGC11I007/2021	ncov	EPI_ISL_907101	?	2021-01-03	Africa	Egypt	Egypt		Africa	Egypt	Egypt	genome	29793	Human	?	?	19B	A.28	S	Cancer Biology Department, National Cancer Institute	Cancer Biology Department, National Cancer Institute	Zekri et al	https://www.epicov.org/acknowledgement/71/01/EPI_ISL_907101.json	?	?	2021-01-31
Egypt/CUNCI-HGC11I008/2021	ncov	EPI_ISL_862789	?	2021-01-03	Africa	Egypt	Egypt		Africa	Egypt	Egypt	genome	29793	Human	?	?	20A	B.1.177	G	Cancer Biology Department, National Cancer Institute	Cancer Biology Department, National Cancer Institute	Zekri et al	https://www.epicov.org/acknowledgement/27/89/EPI_ISL_862789.json	?	?	2021-01-22
Egypt/CUNCI-HGC11I009/2021	ncov	EPI_ISL_862790	?	2021-01-03	Africa	Egypt	Egypt		Africa	Egypt	Egypt	genome	29793	Human	?	?	20D	C.36	GR	Cancer Biology Department, National Cancer Institute	Cancer Biology Department, National Cancer Institute	Zekri et al	https://www.epicov.org/acknowledgement/27/90/EPI_ISL_862790.json	?	?	2021-01-22
Egypt/CUNCI-HGC11I010/2021	ncov	EPI_ISL_862791	?	2021-01-03	Africa	Egypt	Egypt		Africa	Egypt	Egypt	genome	29793	Human	?	?	20D	C.36	GR	Cancer Biology Department, National Cancer Institute	Cancer Biology Department, National Cancer Institute	Zekri et al	https://www.epicov.org/acknowledgement/27/91/EPI_ISL_862791.json	?	?	2021-01-22
Egypt/CUNCI-HGC11I011/2021	ncov	EPI_ISL_907102	?	2021-01-03	Africa	Egypt	Egypt		Africa	Egypt	Egypt	genome	29793	Human	?	?	20D	C.36	GR	Cancer Biology Department, National Cancer Institute	Cancer Biology Department, National Cancer Institute	Zekri et al	https://www.epicov.org/acknowledgement/71/02/EPI_ISL_907102.json	?	?	2021-01-31
Egypt/CUNCI-HGC11I013/2021	ncov	EPI_ISL_862792	?	2021-01-03	Africa	Egypt	Egypt		Africa	Egypt	Egypt	genome	29793	Human	?	?	20A	B.1.398	G	Cancer Biology Department, National Cancer Institute	Cancer Biology Department, National Cancer Institute	Zekri et al	https://www.epicov.org/acknowledgement/27/92/EPI_ISL_862792.json	?	?	2021-01-22
Egypt/CUNCI-HGC11I014/2021	ncov	EPI_ISL_862793	?	2021-01-03	Africa	Egypt	Egypt		Africa	Egypt	Egypt	genome	29793	Human	?	?	20A	B.1.398	G	Cancer Biology Department, National Cancer Institute	Cancer Biology Department, National Cancer Institute	Zekri et al	https://www.epicov.org/acknowledgement/27/93/EPI_ISL_862793.json	?	?	2021-01-22
Egypt/CUNCI-HGC11I015/2021	ncov	EPI_ISL_907103	?	2021-01-03	Africa	Egypt	Egypt		Africa	Egypt	Egypt	genome	29793	Human	?	?	20A	B.1	O	Cancer Biology Department, National Cancer Institute	Cancer Biology Department, National Cancer Institute	Zekri et al	https://www.epicov.org/acknowledgement/71/03/EPI_ISL_907103.json	?	?	2021-01-31
Egypt/CUNCI-HGC11I016/2021	ncov	EPI_ISL_862794	?	2021-01-03	Africa	Egypt	Egypt		Africa	Egypt	Egypt	genome	29793	Human	?	?	20A	B.1	O	Cancer Biology Department, National Cancer Institute	Cancer Biology Department, National Cancer Institute	Zekri et al	https://www.epicov.org/acknowledgement/27/94/EPI_ISL_862794.json	?	?	2021-01-22
Egypt/CUNCI-HGC11I021/2021	ncov	EPI_ISL_907104	?	2021-01-03	Africa	Egypt	Egypt		Africa	Egypt	Egypt	genome	29793	Human	?	?	20D	C.36	GR	Cancer Biology Department, National Cancer Institute	Cancer Biology Department, National Cancer Institute	Zekri et al	https://www.epicov.org/acknowledgement/71/04/EPI_ISL_907104.json	?	?	2021-01-31
Egypt/CUNCI-HGC11I022/2021	ncov	EPI_ISL_862795	?	2021-01-03	Africa	Egypt	Egypt		Africa	Egypt	Egypt	genome	29793	Human	?	?	20D	C.36	GR	Cancer Biology Department, National Cancer Institute	Cancer Biology Department, National Cancer Institute	Zekri et al	https://www.epicov.org/acknowledgement/27/95/EPI_ISL_862795.json	?	?	2021-01-22
Egypt/CUNCI-HGC11I023/2021	ncov	EPI_ISL_907105	?	2021-01-03	Africa	Egypt	Egypt		Africa	Egypt	Egypt	genome	29793	Human	?	?	19A	A	O	Cancer Biology Department, National Cancer Institute	Cancer Biology Department, National Cancer Institute	Zekri et al	https://www.epicov.org/acknowledgement/71/05/EPI_ISL_907105.json	?	?	2021-01-31
Egypt/CUNCI-HGC11I024/2021	ncov	EPI_ISL_907106	?	2021-01-03	Africa	Egypt	Egypt		Africa	Egypt	Egypt	genome	29793	Human	?	?	20A	B.1	O	Cancer Biology Department, National Cancer Institute	Cancer Biology Department, National Cancer Institute	Zekri et al	https://www.epicov.org/acknowledgement/71/06/EPI_ISL_907106.json	?	?	2021-01-31
Egypt/CUNCI-HGC11I025/2021	ncov	EPI_ISL_907107	?	2021-01-03	Africa	Egypt	Egypt		Africa	Egypt	Egypt	genome	29793	Human	?	?	19B	A.28	S	Cancer Biology Department, National Cancer Institute	Cancer Biology Department, National Cancer Institute	Zekri et al	https://www.epicov.org/acknowledgement/71/07/EPI_ISL_907107.json	?	?	2021-01-31
Egypt/CUNCI-HGC11I026/2021	ncov	EPI_ISL_862796	?	2021-01-03	Africa	Egypt	Egypt		Africa	Egypt	Egypt	genome	29792	Human	?	?	20A	B.1.398	G	Cancer Biology Department, National Cancer Institute	Cancer Biology Department, National Cancer Institute	Zekri et al	https://www.epicov.org/acknowledgement/27/96/EPI_ISL_862796.json	?	?	2021-01-22
Egypt/CUNCI-HGC11I027/2021	ncov	EPI_ISL_862797	?	2021-01-03	Africa	Egypt	Egypt		Africa	Egypt	Egypt	genome	29793	Human	?	?	20C	B.1.466	GH	Cancer Biology Department, National Cancer Institute	Cancer Biology Department, National Cancer Institute	Zekri et al	https://www.epicov.org/acknowledgement/27/97/EPI_ISL_862797.json	?	?	2021-01-22
Egypt/CUNCI-HGC11I028/2021	ncov	EPI_ISL_862798	?	2021-01-03	Africa	Egypt	Egypt		Africa	Egypt	Egypt	genome	29793	Human	?	?	20D	C.36	GR	Cancer Biology Department, National Cancer Institute	Cancer Biology Department, National Cancer Institute	Zekri et al	https://www.epicov.org/acknowledgement/27/98/EPI_ISL_862798.json	?	?	2021-01-22
Egypt/CUNCI-HGC11I029/2021	ncov	EPI_ISL_862799	?	2021-01-03	Africa	Egypt	Egypt		Africa	Egypt	Egypt	genome	29793	Human	?	?	20C	B.1.466	GH	Cancer Biology Department, National Cancer Institute	Cancer Biology Department, National Cancer Institute	Zekri et al	https://www.epicov.org/acknowledgement/27/99/EPI_ISL_862799.json	?	?	2021-01-22
Egypt/CUNCI-HGC11I030/2021	ncov	EPI_ISL_907108	?	2021-01-03	Africa	Egypt	Egypt		Africa	Egypt	Egypt	genome	29793	Human	?	?	20C	B.1.466	GH	Cancer Biology Department, National Cancer Institute	Cancer Biology Department, National Cancer Institute	Zekri et al	https://www.epicov.org/acknowledgement/71/08/EPI_ISL_907108.json	?	?	2021-01-31
Egypt/CUNCI-HGC11I031/2021	ncov	EPI_ISL_862800	?	2021-01-03	Africa	Egypt	Egypt		Africa	Egypt	Egypt	genome	29793	Human	?	?	20D	C.36	GR	Cancer Biology Department, National Cancer Institute	Cancer Biology Department, National Cancer Institute	Zekri et al	https://www.epicov.org/acknowledgement/28/00/EPI_ISL_862800.json	?	?	2021-01-22
Egypt/CUNCI-HGC11I032/2021	ncov	EPI_ISL_862801	?	2021-01-03	Africa	Egypt	Egypt		Africa	Egypt	Egypt	genome	29793	Human	?	?	20C	B.1.170	GH	Cancer Biology Department, National Cancer Institute	Cancer Biology Department, National Cancer Institute	Zekri et al	https://www.epicov.org/acknowledgement/28/01/EPI_ISL_862801.json	?	?	2021-01-22
Egypt/CUNCI-HGC11I033/2021	ncov	EPI_ISL_862802	?	2021-01-03	Africa	Egypt	Egypt		Africa	Egypt	Egypt	genome	29793	Human	?	?	20D	C.36	GR	Cancer Biology Department, National Cancer Institute	Cancer Biology Department, National Cancer Institute	Zekri et al	https://www.epicov.org/acknowledgement/28/02/EPI_ISL_862802.json	?	?	2021-01-22
Egypt/CUNCI-HGC11I034/2021	ncov	EPI_ISL_862803	?	2021-01-03	Africa	Egypt	Egypt		Africa	Egypt	Egypt	genome	29793	Human	?	?	20D	C.36	GR	Cancer Biology Department, National Cancer Institute	Cancer Biology Department, National Cancer Institute	Zekri et al	https://www.epicov.org/acknowledgement/28/03/EPI_ISL_862803.json	?	?	2021-01-22
Egypt/CUNCI-HGC11I035/2021	ncov	EPI_ISL_862804	?	2021-01-03	Africa	Egypt	Egypt		Africa	Egypt	Egypt	genome	29793	Human	?	?	20C	B.1.170	GH	Cancer Biology Department, National Cancer Institute	Cancer Biology Department, National Cancer Institute	Zekri et al	https://www.epicov.org/acknowledgement/28/04/EPI_ISL_862804.json	?	?	2021-01-22
Egypt/CUNCI-HGC11I036/2021	ncov	EPI_ISL_862805	?	2021-01-03	Africa	Egypt	Egypt		Africa	Egypt	Egypt	genome	29793	Human	?	?	20C	B.1.466	GH	Cancer Biology Department, National Cancer Institute	Cancer Biology Department, National Cancer Institute	Zekri et al	https://www.epicov.org/acknowledgement/28/05/EPI_ISL_862805.json	?	?	2021-01-22
Egypt/CUNCI-HGC11I038/2021	ncov	EPI_ISL_907109	?	2021-01-03	Africa	Egypt	Egypt		Africa	Egypt	Egypt	genome	29793	Human	?	?	20B	B.1.1	GR	Cancer Biology Department, National Cancer Institute	Cancer Biology Department, National Cancer Institute	Zekri et al	https://www.epicov.org/acknowledgement/71/09/EPI_ISL_907109.json	?	?	2021-01-31
Egypt/CUNCI-HGC11I039/2021	ncov	EPI_ISL_907110	?	2021-01-03	Africa	Egypt	Egypt		Africa	Egypt	Egypt	genome	29793	Human	?	?	20D	C.36	GR	Cancer Biology Department, National Cancer Institute	Cancer Biology Department, National Cancer Institute	Zekri et al	https://www.epicov.org/acknowledgement/71/10/EPI_ISL_907110.json	?	?	2021-01-31
Egypt/CUNCI-HGC11I040/2021	ncov	EPI_ISL_862806	?	2021-01-03	Africa	Egypt	Egypt		Africa	Egypt	Egypt	genome	29793	Human	?	?	20C	B.1.441	G	Cancer Biology Department, National Cancer Institute	Cancer Biology Department, National Cancer Institute	Zekri et al	https://www.epicov.org/acknowledgement/28/06/EPI_ISL_862806.json	?	?	2021-01-22
Egypt/CUNCI-HGC11I041/2021	ncov	EPI_ISL_862807	?	2021-01-03	Africa	Egypt	Egypt		Africa	Egypt	Egypt	genome	29793	Human	?	?	20B	B.1.1.353	GR	Cancer Biology Department, National Cancer Institute	Cancer Biology Department, National Cancer Institute	Zekri et al	https://www.epicov.org/acknowledgement/28/07/EPI_ISL_862807.json	?	?	2021-01-22
Egypt/CUNCI-HGC11I042/2021	ncov	EPI_ISL_862808	?	2021-01-03	Africa	Egypt	Egypt		Africa	Egypt	Egypt	genome	29793	Human	?	?	20D	C.36	GR	Cancer Biology Department, National Cancer Institute	Cancer Biology Department, National Cancer Institute	Zekri et al	https://www.epicov.org/acknowledgement/28/08/EPI_ISL_862808.json	?	?	2021-01-22
Egypt/CUNCI-HGC11I046/2021	ncov	EPI_ISL_907111	?	2021-01-03	Africa	Egypt	Egypt		Africa	Egypt	Egypt	genome	29793	Human	?	?	20D	B.1	O	Cancer Biology Department, National Cancer Institute	Cancer Biology Department, National Cancer Institute	Zekri et al	https://www.epicov.org/acknowledgement/71/11/EPI_ISL_907111.json	?	?	2021-01-31
Egypt/CUNCI-HGC11I047/2021	ncov	EPI_ISL_862809	?	2021-01-03	Africa	Egypt	Egypt		Africa	Egypt	Egypt	genome	29793	Human	?	?	20D	C.36	GR	Cancer Biology Department, National Cancer Institute	Cancer Biology Department, National Cancer Institute	Zekri et al	https://www.epicov.org/acknowledgement/28/09/EPI_ISL_862809.json	?	?	2021-01-22
Egypt/CUNCI-HGC11I048/2021	ncov	EPI_ISL_862810	?	2021-01-03	Africa	Egypt	Egypt		Africa	Egypt	Egypt	genome	29793	Human	?	?	20A	B.1	G	Cancer Biology Department, National Cancer Institute	Cancer Biology Department, National Cancer Institute	Zekri et al	https://www.epicov.org/acknowledgement/28/10/EPI_ISL_862810.json	?	?	2021-01-22
Egypt/CUNCI-HGC11I049/2021	ncov	EPI_ISL_862811	?	2021-01-03	Africa	Egypt	Egypt		Africa	Egypt	Egypt	genome	29793	Human	?	?	20D	B.1	G	Cancer Biology Department, National Cancer Institute	Cancer Biology Department, National Cancer Institute	Zekri et al	https://www.epicov.org/acknowledgement/28/11/EPI_ISL_862811.json	?	?	2021-01-22
Egypt/CUNCI-HGC11I050/2021	ncov	EPI_ISL_907112	?	2021-01-03	Africa	Egypt	Egypt		Africa	Egypt	Egypt	genome	29793	Human	?	?	20D	C.36	GR	Cancer Biology Department, National Cancer Institute	Cancer Biology Department, National Cancer Institute	Zekri et al	https://www.epicov.org/acknowledgement/71/12/EPI_ISL_907112.json	?	?	2021-01-31
Egypt/CUNCI-HGC11I051/2021	ncov	EPI_ISL_907113	?	2021-01-03	Africa	Egypt	Egypt		Africa	Egypt	Egypt	genome	29793	Human	?	?	20D	C.36	GR	Cancer Biology Department, National Cancer Institute	Cancer Biology Department, National Cancer Institute	Zekri et al	https://www.epicov.org/acknowledgement/71/13/EPI_ISL_907113.json	?	?	2021-01-31
Egypt/CUNCI-HGC11I052/2021	ncov	EPI_ISL_862812	?	2021-01-03	Africa	Egypt	Egypt		Africa	Egypt	Egypt	genome	29793	Human	?	?	20D	C.36	GR	Cancer Biology Department, National Cancer Institute	Cancer Biology Department, National Cancer Institute	Zekri et al	https://www.epicov.org/acknowledgement/28/12/EPI_ISL_862812.json	?	?	2021-01-22
Egypt/CUNCI-HGC11I053/2021	ncov	EPI_ISL_862813	?	2021-01-03	Africa	Egypt	Egypt		Africa	Egypt	Egypt	genome	29793	Human	?	?	20D	C.36	GR	Cancer Biology Department, National Cancer Institute	Cancer Biology Department, National Cancer Institute	Zekri et al	https://www.epicov.org/acknowledgement/28/13/EPI_ISL_862813.json	?	?	2021-01-22
Egypt/CUNCI-HGC12I001/2021	ncov	EPI_ISL_890195	?	2021-01-03	Africa	Egypt	Egypt		Africa	Egypt	Egypt	genome	29793	Human	?	?	20C	B.1.170	GH	Cancer Biology Department, National Cancer Institute	Cancer Biology Department, National Cancer Institute	Zekri et al	https://www.epicov.org/acknowledgement/01/95/EPI_ISL_890195.json	?	?	2021-01-27
Egypt/CUNCI-HGC12I002/2021	ncov	EPI_ISL_907114	?	2021-01-03	Africa	Egypt	Egypt		Africa	Egypt	Egypt	genome	29793	Human	?	?	20A	B.1.170	G	Cancer Biology Department, National Cancer Institute	Cancer Biology Department, National Cancer Institute	Zekri et al	https://www.epicov.org/acknowledgement/71/14/EPI_ISL_907114.json	?	?	2021-01-31
Egypt/CUNCI-HGC12I003/2021	ncov	EPI_ISL_890196	?	2021-01-03	Africa	Egypt	Egypt		Africa	Egypt	Egypt	genome	29793	Human	?	?	20A	B.1.398	G	Cancer Biology Department, National Cancer Institute	Cancer Biology Department, National Cancer Institute	Zekri et al	https://www.epicov.org/acknowledgement/01/96/EPI_ISL_890196.json	?	?	2021-01-27
Egypt/CUNCI-HGC12I004/2021	ncov	EPI_ISL_890197	?	2021-01-03	Africa	Egypt	Egypt		Africa	Egypt	Egypt	genome	29793	Human	?	?	20A	B.1	G	Cancer Biology Department, National Cancer Institute	Cancer Biology Department, National Cancer Institute	Zekri et al	https://www.epicov.org/acknowledgement/01/97/EPI_ISL_890197.json	?	?	2021-01-27
Egypt/CUNCI-HGC12I005/2021	ncov	EPI_ISL_890198	?	2021-01-03	Africa	Egypt	Egypt		Africa	Egypt	Egypt	genome	29793	Human	?	?	20A	B.1	O	Cancer Biology Department, National Cancer Institute	Cancer Biology Department, National Cancer Institute	Zekri et al	https://www.epicov.org/acknowledgement/01/98/EPI_ISL_890198.json	?	?	2021-01-27
Egypt/CUNCI-HGC12I007/2021	ncov	EPI_ISL_890199	?	2021-01-03	Africa	Egypt	Egypt		Africa	Egypt	Egypt	genome	29793	Human	?	?	20D	C.36	GR	Cancer Biology Department, National Cancer Institute	Cancer Biology Department, National Cancer Institute	Zekri et al	https://www.epicov.org/acknowledgement/01/99/EPI_ISL_890199.json	?	?	2021-01-27
Egypt/CUNCI-HGC12I008/2021	ncov	EPI_ISL_890200	?	2021-01-03	Africa	Egypt	Egypt		Africa	Egypt	Egypt	genome	29793	Human	?	?	20D	C.36	GR	Cancer Biology Department, National Cancer Institute	Cancer Biology Department, National Cancer Institute	Zekri et al	https://www.epicov.org/acknowledgement/02/00/EPI_ISL_890200.json	?	?	2021-01-27
Egypt/CUNCI-HGC12I009/2021	ncov	EPI_ISL_890201	?	2021-01-03	Africa	Egypt	Egypt		Africa	Egypt	Egypt	genome	29793	Human	?	?	20D	C.36	GR	Cancer Biology Department, National Cancer Institute	Cancer Biology Department, National Cancer Institute	Zekri et al	https://www.epicov.org/acknowledgement/02/01/EPI_ISL_890201.json	?	?	2021-01-27
Egypt/CUNCI-HGC12I010/2021	ncov	EPI_ISL_890202	?	2021-01-03	Africa	Egypt	Egypt		Africa	Egypt	Egypt	genome	29793	Human	?	?	20B	C.17	GR	Cancer Biology Department, National Cancer Institute	Cancer Biology Department, National Cancer Institute	Zekri et al	https://www.epicov.org/acknowledgement/02/02/EPI_ISL_890202.json	?	?	2021-01-27
Egypt/CUNCI-HGC12I011/2021	ncov	EPI_ISL_890203	?	2021-01-03	Africa	Egypt	Egypt		Africa	Egypt	Egypt	genome	29793	Human	?	?	20D	C.36	GR	Cancer Biology Department, National Cancer Institute	Cancer Biology Department, National Cancer Institute	Zekri et al	https://www.epicov.org/acknowledgement/02/03/EPI_ISL_890203.json	?	?	2021-01-27
Egypt/CUNCI-HGC12I012/2021	ncov	EPI_ISL_890204	?	2021-01-03	Africa	Egypt	Egypt		Africa	Egypt	Egypt	genome	29793	Human	?	?	20B	C.17	GR	Cancer Biology Department, National Cancer Institute	Cancer Biology Department, National Cancer Institute	Zekri et al	https://www.epicov.org/acknowledgement/02/04/EPI_ISL_890204.json	?	?	2021-01-27
Egypt/CUNCI-HGC12I013/2021	ncov	EPI_ISL_890205	?	2021-01-03	Africa	Egypt	Egypt		Africa	Egypt	Egypt	genome	29793	Human	?	?	20B	C.17	GR	Cancer Biology Department, National Cancer Institute	Cancer Biology Department, National Cancer Institute	Zekri et al	https://www.epicov.org/acknowledgement/02/05/EPI_ISL_890205.json	?	?	2021-01-27
Egypt/CUNCI-HGC12I014/2021	ncov	EPI_ISL_890206	?	2021-01-03	Africa	Egypt	Egypt		Africa	Egypt	Egypt	genome	29793	Human	?	?	20D	C.36	GR	Cancer Biology Department, National Cancer Institute	Cancer Biology Department, National Cancer Institute	Zekri et al	https://www.epicov.org/acknowledgement/02/06/EPI_ISL_890206.json	?	?	2021-01-27
Egypt/CUNCI-HGC12I016/2021	ncov	EPI_ISL_890207	?	2021-01-03	Africa	Egypt	Egypt		Africa	Egypt	Egypt	genome	29793	Human	?	?	20D	C.36	GR	Cancer Biology Department, National Cancer Institute	Cancer Biology Department, National Cancer Institute	Zekri et al	https://www.epicov.org/acknowledgement/02/07/EPI_ISL_890207.json	?	?	2021-01-27
Egypt/CUNCI-HGC12I021/2021	ncov	EPI_ISL_890208	?	2021-01-03	Africa	Egypt	Egypt		Africa	Egypt	Egypt	genome	29793	Human	?	?	20D	C.36	GR	Cancer Biology Department, National Cancer Institute	Cancer Biology Department, National Cancer Institute	Zekri et al	https://www.epicov.org/acknowledgement/02/08/EPI_ISL_890208.json	?	?	2021-01-27
Egypt/CUNCI-HGC12I022/2021	ncov	EPI_ISL_890209	?	2021-01-03	Africa	Egypt	Egypt		Africa	Egypt	Egypt	genome	29793	Human	?	?	20D	C.36	GR	Cancer Biology Department, National Cancer Institute	Cancer Biology Department, National Cancer Institute	Zekri et al	https://www.epicov.org/acknowledgement/02/09/EPI_ISL_890209.json	?	?	2021-01-27
Egypt/CUNCI-HGC12I023/2021	ncov	EPI_ISL_890210	?	2021-01-03	Africa	Egypt	Egypt		Africa	Egypt	Egypt	genome	29793	Human	?	?	20D	C.36	GR	Cancer Biology Department, National Cancer Institute	Cancer Biology Department, National Cancer Institute	Zekri et al	https://www.epicov.org/acknowledgement/02/10/EPI_ISL_890210.json	?	?	2021-01-27
Egypt/CUNCI-HGC12I024/2021	ncov	EPI_ISL_907115	?	2021-01-03	Africa	Egypt	Egypt		Africa	Egypt	Egypt	genome	29793	Human	?	?	20D	C.36	GR	Cancer Biology Department, National Cancer Institute	Cancer Biology Department, National Cancer Institute	Zekri et al	https://www.epicov.org/acknowledgement/71/15/EPI_ISL_907115.json	?	?	2021-01-31
Egypt/CUNCI-HGC12I025/2021	ncov	EPI_ISL_907116	?	2021-01-03	Africa	Egypt	Egypt		Africa	Egypt	Egypt	genome	29793	Human	?	?	20D	C.36	GR	Cancer Biology Department, National Cancer Institute	Cancer Biology Department, National Cancer Institute	Zekri et al	https://www.epicov.org/acknowledgement/71/16/EPI_ISL_907116.json	?	?	2021-01-31
Egypt/CUNCI-HGC12I026/2021	ncov	EPI_ISL_890211	?	2021-01-03	Africa	Egypt	Egypt		Africa	Egypt	Egypt	genome	29793	Human	?	?	20D	C.36	GR	Cancer Biology Department, National Cancer Institute	Cancer Biology Department, National Cancer Institute	Zekri et al	https://www.epicov.org/acknowledgement/02/11/EPI_ISL_890211.json	?	?	2021-01-27
Egypt/CUNCI-HGC12I029/2021	ncov	EPI_ISL_890212	?	2021-01-03	Africa	Egypt	Egypt		Africa	Egypt	Egypt	genome	29793	Human	?	?	20D	C.36	GR	Cancer Biology Department, National Cancer Institute	Cancer Biology Department, National Cancer Institute	Zekri et al	https://www.epicov.org/acknowledgement/02/12/EPI_ISL_890212.json	?	?	2021-01-27
Egypt/CUNCI-HGC12I030/2021	ncov	EPI_ISL_890213	?	2021-01-03	Africa	Egypt	Egypt		Africa	Egypt	Egypt	genome	29793	Human	?	?	20A	B.1.1	G	Cancer Biology Department, National Cancer Institute	Cancer Biology Department, National Cancer Institute	Zekri et al	https://www.epicov.org/acknowledgement/02/13/EPI_ISL_890213.json	?	?	2021-01-27
Egypt/CUNCI-HGC12I031/2021	ncov	EPI_ISL_890214	?	2021-01-03	Africa	Egypt	Egypt		Africa	Egypt	Egypt	genome	29793	Human	?	?	20D	C.36	GR	Cancer Biology Department, National Cancer Institute	Cancer Biology Department, National Cancer Institute	Zekri et al	https://www.epicov.org/acknowledgement/02/14/EPI_ISL_890214.json	?	?	2021-01-27
Egypt/CUNCI-HGC12I032/2021	ncov	EPI_ISL_890215	?	2021-01-03	Africa	Egypt	Egypt		Africa	Egypt	Egypt	genome	29793	Human	?	?	20B	C.17	GR	Cancer Biology Department, National Cancer Institute	Cancer Biology Department, National Cancer Institute	Zekri et al	https://www.epicov.org/acknowledgement/02/15/EPI_ISL_890215.json	?	?	2021-01-27
Egypt/CUNCI-HGC12I033/2021	ncov	EPI_ISL_890216	?	2021-01-03	Africa	Egypt	Egypt		Africa	Egypt	Egypt	genome	29793	Human	?	?	20A	B.1	G	Cancer Biology Department, National Cancer Institute	Cancer Biology Department, National Cancer Institute	Zekri et al	https://www.epicov.org/acknowledgement/02/16/EPI_ISL_890216.json	?	?	2021-01-27
Egypt/CUNCI-HGC12I034/2021	ncov	EPI_ISL_890217	?	2021-01-03	Africa	Egypt	Egypt		Africa	Egypt	Egypt	genome	29793	Human	?	?	20B	C.36	GR	Cancer Biology Department, National Cancer Institute	Cancer Biology Department, National Cancer Institute	Zekri et al	https://www.epicov.org/acknowledgement/02/17/EPI_ISL_890217.json	?	?	2021-01-27
Egypt/CUNCI-HGC12I035/2021	ncov	EPI_ISL_890218	?	2021-01-03	Africa	Egypt	Egypt		Africa	Egypt	Egypt	genome	29793	Human	?	?	20A	B.1.398	G	Cancer Biology Department, National Cancer Institute	Cancer Biology Department, National Cancer Institute	Zekri et al	https://www.epicov.org/acknowledgement/02/18/EPI_ISL_890218.json	?	?	2021-01-27
Egypt/CUNCI-HGC12I036/2021	ncov	EPI_ISL_890219	?	2021-01-03	Africa	Egypt	Egypt		Africa	Egypt	Egypt	genome	29793	Human	?	?	20A	B.1.170	G	Cancer Biology Department, National Cancer Institute	Cancer Biology Department, National Cancer Institute	Zekri et al	https://www.epicov.org/acknowledgement/02/19/EPI_ISL_890219.json	?	?	2021-01-27
Egypt/CUNCI-HGC12I037/2021	ncov	EPI_ISL_890220	?	2021-01-03	Africa	Egypt	Egypt		Africa	Egypt	Egypt	genome	29793	Human	?	?	20C	B.1.466	GH	Cancer Biology Department, National Cancer Institute	Cancer Biology Department, National Cancer Institute	Zekri et al	https://www.epicov.org/acknowledgement/02/20/EPI_ISL_890220.json	?	?	2021-01-27
Egypt/CUNCI-HGC12I038/2021	ncov	EPI_ISL_890221	?	2021-01-03	Africa	Egypt	Egypt		Africa	Egypt	Egypt	genome	29793	Human	?	?	20B	C.17	GR	Cancer Biology Department, National Cancer Institute	Cancer Biology Department, National Cancer Institute	Zekri et al	https://www.epicov.org/acknowledgement/02/21/EPI_ISL_890221.json	?	?	2021-01-27
Egypt/CUNCI-HGC12I039/2021	ncov	EPI_ISL_890222	?	2021-01-03	Africa	Egypt	Egypt		Africa	Egypt	Egypt	genome	29793	Human	?	?	20A	B.1	GH	Cancer Biology Department, National Cancer Institute	Cancer Biology Department, National Cancer Institute	Zekri et al	https://www.epicov.org/acknowledgement/02/22/EPI_ISL_890222.json	?	?	2021-01-27
Egypt/CUNCI-HGC12I040/2021	ncov	EPI_ISL_907117	?	2021-01-03	Africa	Egypt	Egypt		Africa	Egypt	Egypt	genome	29793	Human	?	?	20D	C.36	GR	Cancer Biology Department, National Cancer Institute	Cancer Biology Department, National Cancer Institute	Zekri et al	https://www.epicov.org/acknowledgement/71/17/EPI_ISL_907117.json	?	?	2021-01-31
Egypt/CUNCI-HGC12I041/2021	ncov	EPI_ISL_890223	?	2021-01-03	Africa	Egypt	Egypt		Africa	Egypt	Egypt	genome	29793	Human	?	?	20A	B.1	G	Cancer Biology Department, National Cancer Institute	Cancer Biology Department, National Cancer Institute	Zekri et al	https://www.epicov.org/acknowledgement/02/23/EPI_ISL_890223.json	?	?	2021-01-27
Egypt/CUNCI-HGC12I042/2021	ncov	EPI_ISL_890224	?	2021-01-03	Africa	Egypt	Egypt		Africa	Egypt	Egypt	genome	29793	Human	?	?	20C	B.1.466	GH	Cancer Biology Department, National Cancer Institute	Cancer Biology Department, National Cancer Institute	Zekri et al	https://www.epicov.org/acknowledgement/02/24/EPI_ISL_890224.json	?	?	2021-01-27
Egypt/CUNCI-HGC12I043/2021	ncov	EPI_ISL_890225	?	2021-01-03	Africa	Egypt	Egypt		Africa	Egypt	Egypt	genome	29793	Human	?	?	20D	C.36	GR	Cancer Biology Department, National Cancer Institute	Cancer Biology Department, National Cancer Institute	Zekri et al	https://www.epicov.org/acknowledgement/02/25/EPI_ISL_890225.json	?	?	2021-01-27
Egypt/CUNCI-HGC12I045/2021	ncov	EPI_ISL_890226	?	2021-01-03	Africa	Egypt	Egypt		Africa	Egypt	Egypt	genome	29793	Human	?	?	20D	C.36	GR	Cancer Biology Department, National Cancer Institute	Cancer Biology Department, National Cancer Institute	Zekri et al	https://www.epicov.org/acknowledgement/02/26/EPI_ISL_890226.json	?	?	2021-01-27
Egypt/CUNCI-HGC12I046/2021	ncov	EPI_ISL_907118	?	2021-01-03	Africa	Egypt	Egypt		Africa	Egypt	Egypt	genome	29793	Human	?	?	20D	B.1	G	Cancer Biology Department, National Cancer Institute	Cancer Biology Department, National Cancer Institute	Zekri et al	https://www.epicov.org/acknowledgement/71/18/EPI_ISL_907118.json	?	?	2021-01-31
Egypt/CUNCI-HGC12I047/2021	ncov	EPI_ISL_890227	?	2021-01-03	Africa	Egypt	Egypt		Africa	Egypt	Egypt	genome	29793	Human	?	?	20D	C.36	GR	Cancer Biology Department, National Cancer Institute	Cancer Biology Department, National Cancer Institute	Zekri et al	https://www.epicov.org/acknowledgement/02/27/EPI_ISL_890227.json	?	?	2021-01-27
Egypt/CUNCI-HGC12I048/2021	ncov	EPI_ISL_890228	?	2021-01-03	Africa	Egypt	Egypt		Africa	Egypt	Egypt	genome	29793	Human	?	?	20D	C.36	GR	Cancer Biology Department, National Cancer Institute	Cancer Biology Department, National Cancer Institute	Zekri et al	https://www.epicov.org/acknowledgement/02/28/EPI_ISL_890228.json	?	?	2021-01-27
Egypt/CUNCI-HGC12I049/2021	ncov	EPI_ISL_1040916	?	2021-01-03	Africa	Egypt	Egypt		Africa	Egypt	Egypt	genome	29793	Human	?	?	19B	A.28	S	Cancer Biology Department, National Cancer Institute	Cancer Biology Department, National Cancer Institute	Zekri et al	https://www.epicov.org/acknowledgement/09/16/EPI_ISL_1040916.json	?	?	2021-02-11
Egypt/CUNCI-HGC12I050/2021	ncov	EPI_ISL_890229	?	2021-01-03	Africa	Egypt	Egypt		Africa	Egypt	Egypt	genome	29793	Human	?	?	20D	C.36	GR	Cancer Biology Department, National Cancer Institute	Cancer Biology Department, National Cancer Institute	Zekri et al	https://www.epicov.org/acknowledgement/02/29/EPI_ISL_890229.json	?	?	2021-01-27
Egypt/CUNCI-HGC12I052/2021	ncov	EPI_ISL_890230	?	2021-01-03	Africa	Egypt	Egypt		Africa	Egypt	Egypt	genome	29793	Human	?	?	20A	B.1	GH	Cancer Biology Department, National Cancer Institute	Cancer Biology Department, National Cancer Institute	Zekri et al	https://www.epicov.org/acknowledgement/02/30/EPI_ISL_890230.json	?	?	2021-01-27
Egypt/CUNCI-HGC12I053/2021	ncov	EPI_ISL_890231	?	2021-01-03	Africa	Egypt	Egypt		Africa	Egypt	Egypt	genome	29793	Human	?	?	20B	C.17	GR	Cancer Biology Department, National Cancer Institute	Cancer Biology Department, National Cancer Institute	Zekri et al	https://www.epicov.org/acknowledgement/02/31/EPI_ISL_890231.json	?	?	2021-01-27
Egypt/CUNCI-HGC3I011/2020	ncov	EPI_ISL_479697	?	2020-05-31	Africa	Egypt	Egypt		Africa	Egypt	Egypt	genome	29857	Human	?	?	20C	B.1	GH	Egyptian National Cancer Institute (ENCI)	Egyptian National Cancer Institute (ENCI)	Zekri et al	https://www.epicov.org/acknowledgement/96/97/EPI_ISL_479697.json	?	?	2020-06-16
Egypt/CUNCI-HGC3I012/2020	ncov	EPI_ISL_479693	?	2020-05-31	Africa	Egypt	Egypt		Africa	Egypt	Egypt	genome	29843	Human	?	?	20C	B.1	GH	Egyptian National Cancer Institute (ENCI)	Egyptian National Cancer Institute (ENCI)	Zekri et al	https://www.epicov.org/acknowledgement/96/93/EPI_ISL_479693.json	?	?	2020-06-16
Egypt/CUNCI-HGC3I013/2020	ncov	EPI_ISL_479694	?	2020-05-31	Africa	Egypt	Egypt		Africa	Egypt	Egypt	genome	29872	Human	?	?	20A	B.1.201	G	Egyptian National Cancer Institute (ENCI)	Egyptian National Cancer Institute (ENCI)	Zekri et al	https://www.epicov.org/acknowledgement/96/94/EPI_ISL_479694.json	?	?	2020-06-16
Egypt/CUNCI-HGC3I014/2020	ncov	EPI_ISL_479696	?	2020-05-31	Africa	Egypt	Egypt		Africa	Egypt	Egypt	genome	29835	Human	?	?	20A	B.1	G	Egyptian National Cancer Institute (ENCI)	Egyptian National Cancer Institute (ENCI)	Zekri et al	https://www.epicov.org/acknowledgement/96/96/EPI_ISL_479696.json	?	?	2020-06-16
Egypt/CUNCI-HGC3I02/2020	ncov	EPI_ISL_479686	?	2020-05-31	Africa	Egypt	Egypt		Africa	Egypt	Egypt	genome	29846	Human	?	?	20A	B.1	O	Egyptian National Cancer Institute (ENCI)	Egyptian National Cancer Institute (ENCI)	Zekri et al	https://www.epicov.org/acknowledgement/96/86/EPI_ISL_479686.json	?	?	2020-06-16
Egypt/CUNCI-HGC3I023/2020	ncov	EPI_ISL_479695	?	2020-05-31	Africa	Egypt	Egypt		Africa	Egypt	Egypt	genome	29868	Human	?	?	20A	B.1	G	Egyptian National Cancer Institute (ENCI)	Egyptian National Cancer Institute (ENCI)	Zekri et al	https://www.epicov.org/acknowledgement/96/95/EPI_ISL_479695.json	?	?	2020-06-16
Egypt/CUNCI-HGC3I025/2020	ncov	EPI_ISL_479691	?	2020-05-31	Africa	Egypt	Egypt		Africa	Egypt	Egypt	genome	29835	Human	?	?	20A	B.1	G	Egyptian National Cancer Institute (ENCI)	Egyptian National Cancer Institute (ENCI)	Zekri et al	https://www.epicov.org/acknowledgement/96/91/EPI_ISL_479691.json	?	?	2020-06-16
Egypt/CUNCI-HGC3I03/2020	ncov	EPI_ISL_479687	?	2020-05-31	Africa	Egypt	Egypt		Africa	Egypt	Egypt	genome	29835	Human	?	?	20A	B.1	GH	Egyptian National Cancer Institute (ENCI)	Egyptian National Cancer Institute (ENCI)	Zekri et al	https://www.epicov.org/acknowledgement/96/87/EPI_ISL_479687.json	?	?	2020-06-16
Egypt/CUNCI-HGC3I05/2020	ncov	EPI_ISL_479690	?	2020-05-31	Africa	Egypt	Egypt		Africa	Egypt	Egypt	genome	29898	Human	?	?	20A	B.1	G	Egyptian National Cancer Institute (ENCI)	Egyptian National Cancer Institute (ENCI)	Zekri et al	https://www.epicov.org/acknowledgement/96/90/EPI_ISL_479690.json	?	?	2020-06-16
Egypt/CUNCI-HGC3I06/2020	ncov	EPI_ISL_479688	?	2020-05-31	Africa	Egypt	Egypt		Africa	Egypt	Egypt	genome	29873	Human	?	?	20A	B.1	GH	Egyptian National Cancer Institute (ENCI)	Egyptian National Cancer Institute (ENCI)	Zekri et al	https://www.epicov.org/acknowledgement/96/88/EPI_ISL_479688.json	?	?	2020-06-16
Egypt/CUNCI-HGC3I07/2020	ncov	EPI_ISL_479689	?	2020-05-31	Africa	Egypt	Egypt		Africa	Egypt	Egypt	genome	29862	Human	?	?	20A	B.1	GH	Egyptian National Cancer Institute (ENCI)	Egyptian National Cancer Institute (ENCI)	Zekri et al	https://www.epicov.org/acknowledgement/96/89/EPI_ISL_479689.json	?	?	2020-06-16
Egypt/CUNCI-HGC3I08/2020	ncov	EPI_ISL_479698	?	2020-05-31	Africa	Egypt	Egypt		Africa	Egypt	Egypt	genome	29874	Human	?	?	20A	B.1	GH	Egyptian National Cancer Institute (ENCI)	Egyptian National Cancer Institute (ENCI)	Zekri et al	https://www.epicov.org/acknowledgement/96/98/EPI_ISL_479698.json	?	?	2020-06-16
Egypt/CUNCI-HGC3I09/2020	ncov	EPI_ISL_479692	?	2020-05-31	Africa	Egypt	Egypt		Africa	Egypt	Egypt	genome	29851	Human	?	?	20A	B.1	GH	Egyptian National Cancer Institute (ENCI)	Egyptian National Cancer Institute (ENCI)	Zekri et al	https://www.epicov.org/acknowledgement/96/92/EPI_ISL_479692.json	?	?	2020-06-16
Egypt/CUNCI-HGC4I003/2020	ncov	EPI_ISL_479699	?	2020-05-31	Africa	Egypt	Egypt		Africa	Egypt	Egypt	genome	29834	Human	?	?	20B	B.1.1	GR	Egyptian National Cancer Institute (ENCI)	Egyptian National Cancer Institute (ENCI)	Zekri et al	https://www.epicov.org/acknowledgement/96/99/EPI_ISL_479699.json	?	?	2020-06-15
Egypt/CUNCI-HGC4I004/2020	ncov	EPI_ISL_479700	?	2020-05-31	Africa	Egypt	Egypt		Africa	Egypt	Egypt	genome	29818	Human	?	?	20B	B.1.1	GR	Egyptian National Cancer Institute (ENCI)	Egyptian National Cancer Institute (ENCI)	Zekri et al	https://www.epicov.org/acknowledgement/97/00/EPI_ISL_479700.json	?	?	2020-06-15
Egypt/CUNCI-HGC4I015/2020	ncov	EPI_ISL_479728	?	2020-05-31	Africa	Egypt	Egypt		Africa	Egypt	Egypt	genome	29799	Human	?	?	20B	B.1.1	GR	Egyptian National Cancer Institute (ENCI)	Egyptian National Cancer Institute (ENCI)	Zekri et al	https://www.epicov.org/acknowledgement/97/28/EPI_ISL_479728.json	?	?	2020-06-22
Egypt/CUNCI-HGC4I022/2020	ncov	EPI_ISL_479705	?	2020-05-31	Africa	Egypt	Egypt		Africa	Egypt	Egypt	genome	29835	Human	?	?	20B	B.1.1	GR	Egyptian National Cancer Institute (ENCI)	Egyptian National Cancer Institute (ENCI)	Zekri et al	https://www.epicov.org/acknowledgement/97/05/EPI_ISL_479705.json	?	?	2020-06-15
Egypt/CUNCI-HGC4I023/2020	ncov	EPI_ISL_479729	?	2020-05-31	Africa	Egypt	Egypt		Africa	Egypt	Egypt	genome	29796	Human	?	?	20B	B.1.1	GR	Egyptian National Cancer Institute (ENCI)	Egyptian National Cancer Institute (ENCI)	Zekri et al	https://www.epicov.org/acknowledgement/97/29/EPI_ISL_479729.json	?	?	2020-06-23
Egypt/CUNCI-HGC4I025/2020	ncov	EPI_ISL_479706	?	2020-05-31	Africa	Egypt	Egypt		Africa	Egypt	Egypt	genome	29887	Human	?	?	20C	B.1	GH	Egyptian National Cancer Institute (ENCI)	Egyptian National Cancer Institute (ENCI)	Zekri et al	https://www.epicov.org/acknowledgement/97/06/EPI_ISL_479706.json	?	?	2020-06-15
Egypt/CUNCI-HGC4I026/2020	ncov	EPI_ISL_479702	?	2020-05-31	Africa	Egypt	Egypt		Africa	Egypt	Egypt	genome	29792	Human	?	?	20A	B.1	O	Egyptian National Cancer Institute (ENCI)	Egyptian National Cancer Institute (ENCI)	Zekri et al	https://www.epicov.org/acknowledgement/97/02/EPI_ISL_479702.json	?	?	2020-06-15
Egypt/CUNCI-HGC4I029/2020	ncov	EPI_ISL_479701	?	2020-05-31	Africa	Egypt	Egypt		Africa	Egypt	Egypt	genome	29860	Human	?	?	20D	C.36	GR	Egyptian National Cancer Institute (ENCI)	Egyptian National Cancer Institute (ENCI)	Zekri et al	https://www.epicov.org/acknowledgement/97/01/EPI_ISL_479701.json	?	?	2020-06-15
Egypt/CUNCI-HGC4I030/2020	ncov	EPI_ISL_479703	?	2020-05-31	Africa	Egypt	Egypt		Africa	Egypt	Egypt	genome	29837	Human	?	?	20C	B.1	GH	Egyptian National Cancer Institute (ENCI)	Egyptian National Cancer Institute (ENCI)	Zekri et al	https://www.epicov.org/acknowledgement/97/03/EPI_ISL_479703.json	?	?	2020-06-15
Egypt/CUNCI-HGC4I031/2020	ncov	EPI_ISL_479707	?	2020-05-31	Africa	Egypt	Egypt		Africa	Egypt	Egypt	genome	29836	Human	?	?	20D	C.36	GR	Egyptian National Cancer Institute (ENCI)	Egyptian National Cancer Institute (ENCI)	Zekri et al	https://www.epicov.org/acknowledgement/97/07/EPI_ISL_479707.json	?	?	2020-06-15
Egypt/CUNCI-HGC4I032/2020	ncov	EPI_ISL_479709	?	2020-05-31	Africa	Egypt	Egypt		Africa	Egypt	Egypt	genome	29810	Human	?	?	20B	B.1.1	GR	Egyptian National Cancer Institute (ENCI)	Egyptian National Cancer Institute (ENCI)	Zekri et al	https://www.epicov.org/acknowledgement/97/09/EPI_ISL_479709.json	?	?	2020-06-15
Egypt/CUNCI-HGC4I033/2020	ncov	EPI_ISL_479704	?	2020-05-31	Africa	Egypt	Egypt		Africa	Egypt	Egypt	genome	29833	Human	?	?	20A	B.1	O	Egyptian National Cancer Institute (ENCI)	Egyptian National Cancer Institute (ENCI)	Zekri et al	https://www.epicov.org/acknowledgement/97/04/EPI_ISL_479704.json	?	?	2020-06-15
Egypt/CUNCI-HGC4I034/2020	ncov	EPI_ISL_479708	?	2020-05-31	Africa	Egypt	Egypt		Africa	Egypt	Egypt	genome	29837	Human	?	?	20C	B.1	GH	Egyptian National Cancer Institute (ENCI)	Egyptian National Cancer Institute (ENCI)	Zekri et al	https://www.epicov.org/acknowledgement/97/08/EPI_ISL_479708.json	?	?	2020-06-15
Egypt/CUNCI-HGC5I001/2020	ncov	EPI_ISL_479710	?	2020-05-31	Africa	Egypt	Egypt		Africa	Egypt	Egypt	genome	29843	Human	?	?	20B	B.1.1	GR	Egyptian National Cancer Institute (ENCI)	Egyptian National Cancer Institute (ENCI)	Zekri et al	https://www.epicov.org/acknowledgement/97/10/EPI_ISL_479710.json	?	?	2020-06-15
Egypt/CUNCI-HGC5I003/2020	ncov	EPI_ISL_479711	?	2020-05-31	Africa	Egypt	Egypt		Africa	Egypt	Egypt	genome	29860	Human	?	?	20A	B.1	G	Egyptian National Cancer Institute (ENCI)	Egyptian National Cancer Institute (ENCI)	Zekri et al	https://www.epicov.org/acknowledgement/97/11/EPI_ISL_479711.json	?	?	2020-06-15
Egypt/CUNCI-HGC5I010/2020	ncov	EPI_ISL_479730	?	2020-05-31	Africa	Egypt	Egypt		Africa	Egypt	Egypt	genome	29799	Human	?	?	20B	B.1.1	O	Egyptian National Cancer Institute (ENCI)	Egyptian National Cancer Institute (ENCI)	Zekri et al	https://www.epicov.org/acknowledgement/97/30/EPI_ISL_479730.json	?	?	2020-06-23
Egypt/CUNCI-HGC5I011/2020	ncov	EPI_ISL_479712	?	2020-05-31	Africa	Egypt	Egypt		Africa	Egypt	Egypt	genome	29835	Human	?	?	20B	B.1.1	GR	Egyptian National Cancer Institute (ENCI)	Egyptian National Cancer Institute (ENCI)	Zekri et al	https://www.epicov.org/acknowledgement/97/12/EPI_ISL_479712.json	?	?	2020-06-15
Egypt/CUNCI-HGC5I012/2020	ncov	EPI_ISL_479713	?	2020-05-31	Africa	Egypt	Egypt		Africa	Egypt	Egypt	genome	29839	Human	?	?	20B	B.1.1	GR	Egyptian National Cancer Institute (ENCI)	Egyptian National Cancer Institute (ENCI)	Zekri et al	https://www.epicov.org/acknowledgement/97/13/EPI_ISL_479713.json	?	?	2020-06-15
Egypt/CUNCI-HGC5I014/2020	ncov	EPI_ISL_479714	?	2020-05-31	Africa	Egypt	Egypt		Africa	Egypt	Egypt	genome	29885	Human	?	?	20C	B.1	GH	Egyptian National Cancer Institute (ENCI)	Egyptian National Cancer Institute (ENCI)	Zekri et al	https://www.epicov.org/acknowledgement/97/14/EPI_ISL_479714.json	?	?	2020-06-15
Egypt/CUNCI-HGC5I015/2020	ncov	EPI_ISL_475722	?	2020-04-26	Africa	Egypt	Egypt		Africa	Egypt	Egypt	genome	29799	Human	?	?	20C	B.1	GH	Egyptian National Cancer Institute (ENCI)	Egyptian National Cancer Institute (ENCI)	Zekri et al	https://www.epicov.org/acknowledgement/57/22/EPI_ISL_475722.json	?	?	2020-05-25
Egypt/CUNCI-HGC5I016/2020	ncov	EPI_ISL_479731	?	2020-05-31	Africa	Egypt	Egypt		Africa	Egypt	Egypt	genome	29799	Human	?	?	20A	B.1	GH	Egyptian National Cancer Institute (ENCI)	Egyptian National Cancer Institute (ENCI)	Zekri et al	https://www.epicov.org/acknowledgement/97/31/EPI_ISL_479731.json	?	?	2020-06-23
Egypt/CUNCI-HGC5I022/2020	ncov	EPI_ISL_479715	?	2020-05-31	Africa	Egypt	Egypt		Africa	Egypt	Egypt	genome	29898	Human	?	?	20B	B.1.1	GR	Egyptian National Cancer Institute (ENCI)	Egyptian National Cancer Institute (ENCI)	Zekri et al	https://www.epicov.org/acknowledgement/97/15/EPI_ISL_479715.json	?	?	2020-06-15
Egypt/CUNCI-HGC5I025/2020	ncov	EPI_ISL_479716	?	2020-05-31	Africa	Egypt	Egypt		Africa	Egypt	Egypt	genome	29861	Human	?	?	19A	A	O	Egyptian National Cancer Institute (ENCI)	Egyptian National Cancer Institute (ENCI)	Zekri et al	https://www.epicov.org/acknowledgement/97/16/EPI_ISL_479716.json	?	?	2020-06-15
Egypt/CUNCI-HGC5I026/2020	ncov	EPI_ISL_479735	?	2020-05-31	Africa	Egypt	Egypt		Africa	Egypt	Egypt	genome	29799	Human	?	?	20A	B.1	O	Egyptian National Cancer Institute (ENCI)	Egyptian National Cancer Institute (ENCI)	Zekri et al	https://www.epicov.org/acknowledgement/97/35/EPI_ISL_479735.json	?	?	2020-06-23
Egypt/CUNCI-HGC5I029/2020	ncov	EPI_ISL_479734	?	2020-05-31	Africa	Egypt	Egypt		Africa	Egypt	Egypt	genome	29799	Human	?	?	20A	B.1	GH	Egyptian National Cancer Institute (ENCI)	Egyptian National Cancer Institute (ENCI)	Zekri et al	https://www.epicov.org/acknowledgement/97/34/EPI_ISL_479734.json	?	?	2020-06-23
Egypt/CUNCI-HGC5I030/2020	ncov	EPI_ISL_479721	?	2020-05-31	Africa	Egypt	Egypt		Africa	Egypt	Egypt	genome	29895	Human	?	?	20A	B.1	O	Egyptian National Cancer Institute (ENCI)	Egyptian National Cancer Institute (ENCI)	Zekri et al	https://www.epicov.org/acknowledgement/97/21/EPI_ISL_479721.json	?	?	2020-06-15
Egypt/CUNCI-HGC5I033/2020	ncov	EPI_ISL_479717	?	2020-05-31	Africa	Egypt	Egypt		Africa	Egypt	Egypt	genome	29870	Human	?	?	20A	B.1	G	Egyptian National Cancer Institute (ENCI)	Egyptian National Cancer Institute (ENCI)	Zekri et al	https://www.epicov.org/acknowledgement/97/17/EPI_ISL_479717.json	?	?	2020-06-15
Egypt/CUNCI-HGC5I034/2020	ncov	EPI_ISL_479720	?	2020-05-31	Africa	Egypt	Egypt		Africa	Egypt	Egypt	genome	29834	Human	?	?	20A	B.1	O	Egyptian National Cancer Institute (ENCI)	Egyptian National Cancer Institute (ENCI)	Zekri et al	https://www.epicov.org/acknowledgement/97/20/EPI_ISL_479720.json	?	?	2020-06-15
Egypt/CUNCI-HGC6I002/2020	ncov	EPI_ISL_479719	?	2020-05-31	Africa	Egypt	Egypt		Africa	Egypt	Egypt	genome	29851	Human	?	?	20D	C.36	GR	Egyptian National Cancer Institute (ENCI)	Egyptian National Cancer Institute (ENCI)	Zekri et al	https://www.epicov.org/acknowledgement/97/19/EPI_ISL_479719.json	?	?	2020-06-15
Egypt/CUNCI-HGC6I003/2020	ncov	EPI_ISL_479718	?	2020-05-31	Africa	Egypt	Egypt		Africa	Egypt	Egypt	genome	29836	Human	?	?	20A	B.1	O	Egyptian National Cancer Institute (ENCI)	Egyptian National Cancer Institute (ENCI)	Zekri et al	https://www.epicov.org/acknowledgement/97/18/EPI_ISL_479718.json	?	?	2020-06-15
Egypt/CUNCI-HGC6I007/2020	ncov	EPI_ISL_479722	?	2020-05-31	Africa	Egypt	Egypt		Africa	Egypt	Egypt	genome	29871	Human	?	?	20A	B.1	G	Egyptian National Cancer Institute (ENCI)	Egyptian National Cancer Institute (ENCI)	Zekri et al	https://www.epicov.org/acknowledgement/97/22/EPI_ISL_479722.json	?	?	2020-06-15
Egypt/CUNCI-HGC6I009/2020	ncov	EPI_ISL_479726	?	2020-05-31	Africa	Egypt	Egypt		Africa	Egypt	Egypt	genome	29857	Human	?	?	20D	C.36	GR	Egyptian National Cancer Institute (ENCI)	Egyptian National Cancer Institute (ENCI)	Zekri et al	https://www.epicov.org/acknowledgement/97/26/EPI_ISL_479726.json	?	?	2020-06-15
Egypt/CUNCI-HGC6I010/2020	ncov	EPI_ISL_478672	?	2020-05-31	Africa	Egypt	Egypt		Africa	Egypt	Egypt	genome	29838	Human	?	?	20C	B.1.170	GH	Egyptian National Cancer Institute (ENCI)	Egyptian National Cancer Institute (ENCI)	Zekri et al	https://www.epicov.org/acknowledgement/86/72/EPI_ISL_478672.json	?	?	2020-06-15
Egypt/CUNCI-HGC6I011/2020	ncov	EPI_ISL_479727	?	2020-05-31	Africa	Egypt	Egypt		Africa	Egypt	Egypt	genome	29835	Human	?	?	19B	A	S	Egyptian National Cancer Institute (ENCI)	Egyptian National Cancer Institute (ENCI)	Zekri et al	https://www.epicov.org/acknowledgement/97/27/EPI_ISL_479727.json	?	?	2020-06-15
Egypt/CUNCI-HGC6I015/2020	ncov	EPI_ISL_479725	?	2020-05-31	Africa	Egypt	Egypt		Africa	Egypt	Egypt	genome	29890	Human	?	?	20B	B.1.1	GR	Egyptian National Cancer Institute (ENCI)	Egyptian National Cancer Institute (ENCI)	Zekri et al	https://www.epicov.org/acknowledgement/97/25/EPI_ISL_479725.json	?	?	2020-06-15
Egypt/CUNCI-HGC6I016/2020	ncov	EPI_ISL_475723	?	2020-05-31	Africa	Egypt	Egypt		Africa	Egypt	Egypt	genome	29799	Human	?	?	20C	B.1.36	GH	Egyptian National Cancer Institute (ENCI)	Egyptian National Cancer Institute (ENCI)	Zekri et al	https://www.epicov.org/acknowledgement/57/23/EPI_ISL_475723.json	?	?	2020-06-23
Egypt/CUNCI-HGC6I024/2020	ncov	EPI_ISL_479732	?	2020-05-31	Africa	Egypt	Egypt		Africa	Egypt	Egypt	genome	29768	Human	?	?	20B	B.1.1	GR	Egyptian National Cancer Institute (ENCI)	Egyptian National Cancer Institute (ENCI)	Zekri et al	https://www.epicov.org/acknowledgement/97/32/EPI_ISL_479732.json	?	?	2020-06-23
Egypt/CUNCI-HGC6I026/2020	ncov	EPI_ISL_479724	?	2020-05-31	Africa	Egypt	Egypt		Africa	Egypt	Egypt	genome	29834	Human	?	?	20D	C.36	GR	Egyptian National Cancer Institute (ENCI)	Egyptian National Cancer Institute (ENCI)	Zekri et al	https://www.epicov.org/acknowledgement/97/24/EPI_ISL_479724.json	?	?	2020-06-15
Egypt/CUNCI-HGC6I029/2020	ncov	EPI_ISL_477161	?	2020-05-31	Africa	Egypt	Egypt		Africa	Egypt	Egypt	genome	29871	Human	?	?	20C	B.1	O	Egyptian National Cancer Institute (ENCI)	Egyptian National Cancer Institute (ENCI)	Zekri et al	https://www.epicov.org/acknowledgement/71/61/EPI_ISL_477161.json	?	?	2020-06-24
Egypt/CUNCI-HGC6I031/2020	ncov	EPI_ISL_475724	?	2020-05-31	Africa	Egypt	Egypt		Africa	Egypt	Egypt	genome	29799	Human	?	?	20D	C.36	GR	Egyptian National Cancer Institute (ENCI)	Egyptian National Cancer Institute (ENCI)	Zekri et al	https://www.epicov.org/acknowledgement/57/24/EPI_ISL_475724.json	?	?	2020-06-23
Egypt/CUNCI-HGC6I032/2020	ncov	EPI_ISL_479733	?	2020-05-31	Africa	Egypt	Egypt		Africa	Egypt	Egypt	genome	29799	Human	?	?	20D	C.36	GR	Egyptian National Cancer Institute (ENCI)	Egyptian National Cancer Institute (ENCI)	Zekri et al	https://www.epicov.org/acknowledgement/97/33/EPI_ISL_479733.json	?	?	2020-06-23
Egypt/CUNCI-HGC6I033/2020	ncov	EPI_ISL_479723	?	2020-05-31	Africa	Egypt	Egypt		Africa	Egypt	Egypt	genome	29847	Human	?	?	20D	C.17	O	Egyptian National Cancer Institute (ENCI)	Egyptian National Cancer Institute (ENCI)	Zekri et al	https://www.epicov.org/acknowledgement/97/23/EPI_ISL_479723.json	?	?	2020-06-15
Egypt/CUNCI-HGC7I01/2020	ncov	EPI_ISL_529141	?	2020-07-19	Africa	Egypt	Cairo		Africa	Egypt	Cairo	genome	29793	Human	?	?	20C	B.1	GH	Egyptian National Cancer Institute (ENCI)	Egyptian National Cancer Institute (ENCI)	Zekri et al	https://www.epicov.org/acknowledgement/91/41/EPI_ISL_529141.json	?	?	2020-07-27
Egypt/CUNCI-HGC7I010/2020	ncov	EPI_ISL_576371	?	2020-07-19	Africa	Egypt	Egypt		Africa	Egypt	Egypt	genome	29808	Human	?	?	20B	B.1.1	GR	Cancer Biology Department, National Cancer Institute	Cancer Biology Department, National Cancer Institute	Zekri et al	https://www.epicov.org/acknowledgement/63/71/EPI_ISL_576371.json	?	?	2020-10-07
Egypt/CUNCI-HGC7I02/2020	ncov	EPI_ISL_529142	?	2020-07-19	Africa	Egypt	Cairo		Africa	Egypt	Cairo	genome	29793	Human	?	?	19B	A	S	Egyptian National Cancer Institute (ENCI)	Egyptian National Cancer Institute (ENCI)	Zekri et al	https://www.epicov.org/acknowledgement/91/42/EPI_ISL_529142.json	?	?	2020-07-27
Egypt/CUNCI-HGC7I023/2020	ncov	EPI_ISL_576372	?	2020-07-19	Africa	Egypt	Egypt		Africa	Egypt	Egypt	genome	29808	Human	?	?	20D	C.36	GR	Cancer Biology Department, National Cancer Institute	Cancer Biology Department, National Cancer Institute	Zekri et al	https://www.epicov.org/acknowledgement/63/72/EPI_ISL_576372.json	?	?	2020-10-07
Egypt/CUNCI-HGC7I025/2020	ncov	EPI_ISL_576373	?	2020-07-19	Africa	Egypt	Egypt		Africa	Egypt	Egypt	genome	29808	Human	?	?	20C	B.1	GH	Cancer Biology Department, National Cancer Institute	Cancer Biology Department, National Cancer Institute	Zekri et al	https://www.epicov.org/acknowledgement/63/73/EPI_ISL_576373.json	?	?	2020-10-07
Egypt/CUNCI-HGC7I029/2020	ncov	EPI_ISL_529143	?	2020-07-19	Africa	Egypt	Cairo		Africa	Egypt	Cairo	genome	29793	Human	?	?	20C	B.1	GH	Egyptian National Cancer Institute (ENCI)	Egyptian National Cancer Institute (ENCI)	Zekri et al	https://www.epicov.org/acknowledgement/91/43/EPI_ISL_529143.json	?	?	2020-07-27
Egypt/CUNCI-HGC7I030/2020	ncov	EPI_ISL_529144	?	2020-07-19	Africa	Egypt	Cairo		Africa	Egypt	Cairo	genome	29793	Human	?	?	20C	B.1	GH	Egyptian National Cancer Institute (ENCI)	Egyptian National Cancer Institute (ENCI)	Zekri et al	https://www.epicov.org/acknowledgement/91/44/EPI_ISL_529144.json	?	?	2020-07-27
Egypt/CUNCI-HGC7I07/2020	ncov	EPI_ISL_529145	?	2020-07-19	Africa	Egypt	Cairo		Africa	Egypt	Cairo	genome	29793	Human	?	?	20A	B.1	GH	Egyptian National Cancer Institute (ENCI)	Egyptian National Cancer Institute (ENCI)	Zekri et al	https://www.epicov.org/acknowledgement/91/45/EPI_ISL_529145.json	?	?	2020-07-27
Egypt/CUNCI-HGC8I025/2020	ncov	EPI_ISL_857315	?	2020-12-20	Africa	Egypt	Egypt		Africa	Egypt	Egypt	genome	29793	Human	?	?	20C	B.1.36	GH	Cancer Biology Department, National Cancer Institute	Cancer Biology Department, National Cancer Institute	Zekri et al	https://www.epicov.org/acknowledgement/73/15/EPI_ISL_857315.json	?	?	2021-01-21
Egypt/CUNCI-HGC8I031/2020	ncov	EPI_ISL_857316	?	2020-12-20	Africa	Egypt	Egypt		Africa	Egypt	Egypt	genome	29793	Human	?	?	20D	C.36	GR	Cancer Biology Department, National Cancer Institute	Cancer Biology Department, National Cancer Institute	Zekri et al	https://www.epicov.org/acknowledgement/73/16/EPI_ISL_857316.json	?	?	2021-01-21
Egypt/CUNCI-HGC8I032/2020	ncov	EPI_ISL_857317	?	2020-12-20	Africa	Egypt	Egypt		Africa	Egypt	Egypt	genome	29793	Human	?	?	20D	C.36	GR	Cancer Biology Department, National Cancer Institute	Cancer Biology Department, National Cancer Institute	Zekri et al	https://www.epicov.org/acknowledgement/73/17/EPI_ISL_857317.json	?	?	2021-01-21
Egypt/CUNCI-HGC8I033/2020	ncov	EPI_ISL_907086	?	2020-12-20	Africa	Egypt	Egypt		Africa	Egypt	Egypt	genome	29793	Human	?	?	20D	C.36	GR	Cancer Biology Department, National Cancer Institute	Cancer Biology Department, National Cancer Institute	Zekri et al	https://www.epicov.org/acknowledgement/70/86/EPI_ISL_907086.json	?	?	2021-01-30
Egypt/CUNCI-HGC8I034/2020	ncov	EPI_ISL_857319	?	2020-12-20	Africa	Egypt	Egypt		Africa	Egypt	Egypt	genome	29793	Human	?	?	20D	C.36	GR	Cancer Biology Department, National Cancer Institute	Cancer Biology Department, National Cancer Institute	Zekri et al	https://www.epicov.org/acknowledgement/73/19/EPI_ISL_857319.json	?	?	2021-01-21
Egypt/CUNCI-HGC8I035/2020	ncov	EPI_ISL_857318	?	2020-12-20	Africa	Egypt	Egypt		Africa	Egypt	Egypt	genome	29793	Human	?	?	20D	C.36	GR	Cancer Biology Department, National Cancer Institute	Cancer Biology Department, National Cancer Institute	Zekri et al	https://www.epicov.org/acknowledgement/73/18/EPI_ISL_857318.json	?	?	2021-01-21
Egypt/CUNCI-HGC8I036/2020	ncov	EPI_ISL_857320	?	2020-12-20	Africa	Egypt	Egypt		Africa	Egypt	Egypt	genome	29793	Human	?	?	20D	C.36	GR	Cancer Biology Department, National Cancer Institute	Cancer Biology Department, National Cancer Institute	Zekri et al	https://www.epicov.org/acknowledgement/73/20/EPI_ISL_857320.json	?	?	2021-01-21
Egypt/CUNCI-HGC8I037/2020	ncov	EPI_ISL_857321	?	2020-12-20	Africa	Egypt	Egypt		Africa	Egypt	Egypt	genome	29793	Human	?	?	20D	C.36	GR	Cancer Biology Department, National Cancer Institute	Cancer Biology Department, National Cancer Institute	Zekri et al	https://www.epicov.org/acknowledgement/73/21/EPI_ISL_857321.json	?	?	2021-01-21
Egypt/CUNCI-HGC8I039/2020	ncov	EPI_ISL_857323	?	2020-12-20	Africa	Egypt	Egypt		Africa	Egypt	Egypt	genome	29793	Human	?	?	20D	C.36	GR	Cancer Biology Department, National Cancer Institute	Cancer Biology Department, National Cancer Institute	Zekri et al	https://www.epicov.org/acknowledgement/73/23/EPI_ISL_857323.json	?	?	2021-01-21
Egypt/CUNCI-HGC8I040/2020	ncov	EPI_ISL_857322	?	2020-12-20	Africa	Egypt	Egypt		Africa	Egypt	Egypt	genome	29793	Human	?	?	20D	C.36	GR	Cancer Biology Department, National Cancer Institute	Cancer Biology Department, National Cancer Institute	Zekri et al	https://www.epicov.org/acknowledgement/73/22/EPI_ISL_857322.json	?	?	2021-01-21
Egypt/CUNCI-HGC9I004/2020	ncov	EPI_ISL_857324	?	2020-12-20	Africa	Egypt	Egypt		Africa	Egypt	Egypt	genome	29793	Human	?	?	20D	C.36	GR	Cancer Biology Department, National Cancer Institute	Cancer Biology Department, National Cancer Institute	Zekri et al	https://www.epicov.org/acknowledgement/73/24/EPI_ISL_857324.json	?	?	2021-01-21
Egypt/CUNCI-HGC9I007/2020	ncov	EPI_ISL_857325	?	2020-12-20	Africa	Egypt	Egypt		Africa	Egypt	Egypt	genome	29793	Human	?	?	20C	B.1.170	GH	Cancer Biology Department, National Cancer Institute	Cancer Biology Department, National Cancer Institute	Zekri et al	https://www.epicov.org/acknowledgement/73/25/EPI_ISL_857325.json	?	?	2021-01-21
Egypt/CUNCI-HGC9I010/2020	ncov	EPI_ISL_857326	?	2020-12-20	Africa	Egypt	Egypt		Africa	Egypt	Egypt	genome	29793	Human	?	?	20D	B.1.1.1	GR	Cancer Biology Department, National Cancer Institute	Cancer Biology Department, National Cancer Institute	Zekri et al	https://www.epicov.org/acknowledgement/73/26/EPI_ISL_857326.json	?	?	2021-01-21
Egypt/CUNCI-HGC9I011/2020	ncov	EPI_ISL_857327	?	2020-12-20	Africa	Egypt	Egypt		Africa	Egypt	Egypt	genome	29793	Human	?	?	20A	B.1	G	Cancer Biology Department, National Cancer Institute	Cancer Biology Department, National Cancer Institute	Zekri et al	https://www.epicov.org/acknowledgement/73/27/EPI_ISL_857327.json	?	?	2021-01-21
Egypt/CUNCI-HGC9I012/2020	ncov	EPI_ISL_857329	?	2020-12-20	Africa	Egypt	Egypt		Africa	Egypt	Egypt	genome	29793	Human	?	?	20D	C.36	GR	Cancer Biology Department, National Cancer Institute	Cancer Biology Department, National Cancer Institute	Zekri et al	https://www.epicov.org/acknowledgement/73/29/EPI_ISL_857329.json	?	?	2021-01-21
Egypt/CUNCI-HGC9I013/2020	ncov	EPI_ISL_857328	?	2020-12-20	Africa	Egypt	Egypt		Africa	Egypt	Egypt	genome	29793	Human	?	?	20D	C.36	GR	Cancer Biology Department, National Cancer Institute	Cancer Biology Department, National Cancer Institute	Zekri et al	https://www.epicov.org/acknowledgement/73/28/EPI_ISL_857328.json	?	?	2021-01-21
Egypt/CUNCI-HGC9I014/2020	ncov	EPI_ISL_907087	?	2020-12-20	Africa	Egypt	Egypt		Africa	Egypt	Egypt	genome	29793	Human	?	?	20D	C.36	GR	Cancer Biology Department, National Cancer Institute	Cancer Biology Department, National Cancer Institute	Zekri et al	https://www.epicov.org/acknowledgement/70/87/EPI_ISL_907087.json	?	?	2021-01-30
Egypt/CUNCI-HGC9I015/2020	ncov	EPI_ISL_907088	?	2020-12-20	Africa	Egypt	Egypt		Africa	Egypt	Egypt	genome	29793	Human	?	?	20D	C.36	GR	Cancer Biology Department, National Cancer Institute	Cancer Biology Department, National Cancer Institute	Zekri et al	https://www.epicov.org/acknowledgement/70/88/EPI_ISL_907088.json	?	?	2021-01-30
Egypt/CUNCI-HGC9I016/2020	ncov	EPI_ISL_857342	?	2020-12-20	Africa	Egypt	Egypt		Africa	Egypt	Egypt	genome	29793	Human	?	?	20B	B.1.1	GR	Cancer Biology Department, National Cancer Institute	Cancer Biology Department, National Cancer Institute	Zekri et al	https://www.epicov.org/acknowledgement/73/42/EPI_ISL_857342.json	?	?	2021-01-21
Egypt/CUNCI-HGC9I021/2020	ncov	EPI_ISL_857339	?	2020-12-20	Africa	Egypt	Egypt		Africa	Egypt	Egypt	genome	29793	Human	?	?	20B	C.36	GR	Cancer Biology Department, National Cancer Institute	Cancer Biology Department, National Cancer Institute	Zekri et al	https://www.epicov.org/acknowledgement/73/39/EPI_ISL_857339.json	?	?	2021-01-21
Egypt/CUNCI-HGC9I022/2020	ncov	EPI_ISL_857332	?	2020-12-20	Africa	Egypt	Egypt		Africa	Egypt	Egypt	genome	29793	Human	?	?	19B	A	O	Cancer Biology Department, National Cancer Institute	Cancer Biology Department, National Cancer Institute	Zekri et al	https://www.epicov.org/acknowledgement/73/32/EPI_ISL_857332.json	?	?	2021-01-21
Egypt/CUNCI-HGC9I023/2020	ncov	EPI_ISL_857330	?	2020-12-20	Africa	Egypt	Egypt		Africa	Egypt	Egypt	genome	29793	Human	?	?	20A	B.1.398	G	Cancer Biology Department, National Cancer Institute	Cancer Biology Department, National Cancer Institute	Zekri et al	https://www.epicov.org/acknowledgement/73/30/EPI_ISL_857330.json	?	?	2021-01-21
Egypt/CUNCI-HGC9I024/2020	ncov	EPI_ISL_857341	?	2020-12-20	Africa	Egypt	Egypt		Africa	Egypt	Egypt	genome	29783	Human	?	?	20C	B.1.466.1	GH	Cancer Biology Department, National Cancer Institute	Cancer Biology Department, National Cancer Institute	Zekri et al	https://www.epicov.org/acknowledgement/73/41/EPI_ISL_857341.json	?	?	2021-01-21
Egypt/CUNCI-HGC9I025/2020	ncov	EPI_ISL_862784	?	2020-12-20	Africa	Egypt	Egypt		Africa	Egypt	Egypt	genome	29792	Human	?	?	20D	C.36	GR	Cancer Biology Department, National Cancer Institute	Cancer Biology Department, National Cancer Institute	Zekri et al	https://www.epicov.org/acknowledgement/27/84/EPI_ISL_862784.json	?	?	2021-01-21
Egypt/CUNCI-HGC9I027/2020	ncov	EPI_ISL_857345	?	2020-12-20	Africa	Egypt	Egypt		Africa	Egypt	Egypt	genome	29793	Human	?	?	20D	C.36	GR	Cancer Biology Department, National Cancer Institute	Cancer Biology Department, National Cancer Institute	Zekri et al	https://www.epicov.org/acknowledgement/73/45/EPI_ISL_857345.json	?	?	2021-01-21
Egypt/CUNCI-HGC9I028/2020	ncov	EPI_ISL_857334	?	2020-12-20	Africa	Egypt	Egypt		Africa	Egypt	Egypt	genome	29793	Human	?	?	20D	C.36	GR	Cancer Biology Department, National Cancer Institute	Cancer Biology Department, National Cancer Institute	Zekri et al	https://www.epicov.org/acknowledgement/73/34/EPI_ISL_857334.json	?	?	2021-01-21
Egypt/CUNCI-HGC9I029/2020	ncov	EPI_ISL_857333	?	2020-12-20	Africa	Egypt	Egypt		Africa	Egypt	Egypt	genome	29793	Human	?	?	20D	C.36	GR	Cancer Biology Department, National Cancer Institute	Cancer Biology Department, National Cancer Institute	Zekri et al	https://www.epicov.org/acknowledgement/73/33/EPI_ISL_857333.json	?	?	2021-01-21
Egypt/CUNCI-HGC9I030/2020	ncov	EPI_ISL_862783	?	2020-12-20	Africa	Egypt	Egypt		Africa	Egypt	Egypt	genome	29792	Human	?	?	20D	C.36	GR	Cancer Biology Department, National Cancer Institute	Cancer Biology Department, National Cancer Institute	Zekri et al	https://www.epicov.org/acknowledgement/27/83/EPI_ISL_862783.json	?	?	2021-01-21
Egypt/CUNCI-HGC9I031/2020	ncov	EPI_ISL_857338	?	2020-12-20	Africa	Egypt	Egypt		Africa	Egypt	Egypt	genome	29793	Human	?	?	20D	C.36	GR	Cancer Biology Department, National Cancer Institute	Cancer Biology Department, National Cancer Institute	Zekri et al	https://www.epicov.org/acknowledgement/73/38/EPI_ISL_857338.json	?	?	2021-01-21
Egypt/CUNCI-HGC9I032/2020	ncov	EPI_ISL_857344	?	2020-12-20	Africa	Egypt	Egypt		Africa	Egypt	Egypt	genome	29792	Human	?	?	20D	C.36	GR	Cancer Biology Department, National Cancer Institute	Cancer Biology Department, National Cancer Institute	Zekri et al	https://www.epicov.org/acknowledgement/73/44/EPI_ISL_857344.json	?	?	2021-01-21
Egypt/CUNCI-HGC9I033/2020	ncov	EPI_ISL_857340	?	2020-12-20	Africa	Egypt	Egypt		Africa	Egypt	Egypt	genome	29793	Human	?	?	20D	C.36	GR	Cancer Biology Department, National Cancer Institute	Cancer Biology Department, National Cancer Institute	Zekri et al	https://www.epicov.org/acknowledgement/73/40/EPI_ISL_857340.json	?	?	2021-01-21
Egypt/CUNCI-HGC9I034/2020	ncov	EPI_ISL_857343	?	2020-12-20	Africa	Egypt	Egypt		Africa	Egypt	Egypt	genome	29790	Human	?	?	20D	C.36	GR	Cancer Biology Department, National Cancer Institute	Cancer Biology Department, National Cancer Institute	Zekri et al	https://www.epicov.org/acknowledgement/73/43/EPI_ISL_857343.json	?	?	2021-01-21
Egypt/CUNCI-HGC9I035/2020	ncov	EPI_ISL_857331	?	2020-12-20	Africa	Egypt	Egypt		Africa	Egypt	Egypt	genome	29793	Human	?	?	20D	C.36	GR	Cancer Biology Department, National Cancer Institute	Cancer Biology Department, National Cancer Institute	Zekri et al	https://www.epicov.org/acknowledgement/73/31/EPI_ISL_857331.json	?	?	2021-01-21
Egypt/CUNCI-HGC9I036/2020	ncov	EPI_ISL_857336	?	2020-12-20	Africa	Egypt	Egypt		Africa	Egypt	Egypt	genome	29787	Human	?	?	19B	A.28	S	Cancer Biology Department, National Cancer Institute	Cancer Biology Department, National Cancer Institute	Zekri et al	https://www.epicov.org/acknowledgement/73/36/EPI_ISL_857336.json	?	?	2021-01-21
Egypt/CUNCI-HGC9I037/2020	ncov	EPI_ISL_857337	?	2020-12-20	Africa	Egypt	Egypt		Africa	Egypt	Egypt	genome	29793	Human	?	?	20C	B.1.466	GH	Cancer Biology Department, National Cancer Institute	Cancer Biology Department, National Cancer Institute	Zekri et al	https://www.epicov.org/acknowledgement/73/37/EPI_ISL_857337.json	?	?	2021-01-21
Egypt/CUNCI-HGC9I038/2020	ncov	EPI_ISL_857347	?	2020-12-20	Africa	Egypt	Egypt		Africa	Egypt	Egypt	genome	29793	Human	?	?	20D	C.36	GR	Cancer Biology Department, National Cancer Institute	Cancer Biology Department, National Cancer Institute	Zekri et al	https://www.epicov.org/acknowledgement/73/47/EPI_ISL_857347.json	?	?	2021-01-21
Egypt/CUNCI-HGC9I040/2020	ncov	EPI_ISL_907089	?	2020-12-20	Africa	Egypt	Egypt		Africa	Egypt	Egypt	genome	29793	Human	?	?	20D	C.36	GR	Cancer Biology Department, National Cancer Institute	Cancer Biology Department, National Cancer Institute	Zekri et al	https://www.epicov.org/acknowledgement/70/89/EPI_ISL_907089.json	?	?	2021-01-31
Egypt/CUNCI-HGC9I042/2020	ncov	EPI_ISL_857335	?	2020-12-20	Africa	Egypt	Egypt		Africa	Egypt	Egypt	genome	29793	Human	?	?	20A	B.1	G	Cancer Biology Department, National Cancer Institute	Cancer Biology Department, National Cancer Institute	Zekri et al	https://www.epicov.org/acknowledgement/73/35/EPI_ISL_857335.json	?	?	2021-01-21
Egypt/CUNCI-HGC9I043/2020	ncov	EPI_ISL_857346	?	2020-12-20	Africa	Egypt	Egypt		Africa	Egypt	Egypt	genome	29793	Human	?	?	20B	B.1.1	GR	Cancer Biology Department, National Cancer Institute	Cancer Biology Department, National Cancer Institute	Zekri et al	https://www.epicov.org/acknowledgement/73/46/EPI_ISL_857346.json	?	?	2021-01-21
Egypt/EGY-020/2020	ncov	EPI_ISL_526975	?	2020-08-09	Africa	Egypt	Egypt		Africa	Egypt	Egypt	genome	29845	Human	?	?	20A	B.1	GH	Biological prevention, army	Biological prevention, army	Seadawy et al	https://www.epicov.org/acknowledgement/69/75/EPI_ISL_526975.json	?	?	2020-09-01
Egypt/EGY-021/2020	ncov	EPI_ISL_526976	?	2020-08-09	Africa	Egypt	Egypt		Africa	Egypt	Egypt	genome	29845	Human	?	?	20A	B.1	GH	Biological prevention, army	Biological prevention, army	Seadawy et al	https://www.epicov.org/acknowledgement/69/76/EPI_ISL_526976.json	?	?	2020-09-01
Egypt/EGY-022/2020	ncov	EPI_ISL_526977	?	2020-08-09	Africa	Egypt	Egypt		Africa	Egypt	Egypt	genome	29845	Human	?	?	20A	B.1	GH	Biological prevention, army	Biological prevention, army	Seadawy et al	https://www.epicov.org/acknowledgement/69/77/EPI_ISL_526977.json	?	?	2020-09-01
Egypt/EGY-023/2020	ncov	EPI_ISL_526978	?	2020-08-09	Africa	Egypt	Egypt		Africa	Egypt	Egypt	genome	29845	Human	?	?	20A	B.1	GH	Biological prevention, army	Biological prevention, army	Seadawy et al	https://www.epicov.org/acknowledgement/69/78/EPI_ISL_526978.json	?	?	2020-09-01
Egypt/EGY-024/2020	ncov	EPI_ISL_526979	?	2020-08-09	Africa	Egypt	Egypt		Africa	Egypt	Egypt	genome	29845	Human	?	?	20A	B.1	GH	Biological prevention, army	Biological prevention, army	Seadawy et al	https://www.epicov.org/acknowledgement/69/79/EPI_ISL_526979.json	?	?	2020-09-01
Egypt/EGY-025/2020	ncov	EPI_ISL_526980	?	2020-08-09	Africa	Egypt	Egypt		Africa	Egypt	Egypt	genome	29845	Human	?	?	20A	B.1	GH	Biological prevention, army	Biological prevention, army	Seadawy et al	https://www.epicov.org/acknowledgement/69/80/EPI_ISL_526980.json	?	?	2020-09-01
Egypt/EGY-026/2020	ncov	EPI_ISL_526981	?	2020-08-09	Africa	Egypt	Egypt		Africa	Egypt	Egypt	genome	29845	Human	?	?	20A	B.1	GH	Biological prevention, army	Biological prevention, army	Seadawy et al	https://www.epicov.org/acknowledgement/69/81/EPI_ISL_526981.json	?	?	2020-09-01
Egypt/EGY-027/2020	ncov	EPI_ISL_526982	?	2020-08-09	Africa	Egypt	Egypt		Africa	Egypt	Egypt	genome	29845	Human	?	?	20A	B.1	GH	Biological prevention, army	Biological prevention, army	Seadawy et al	https://www.epicov.org/acknowledgement/69/82/EPI_ISL_526982.json	?	?	2020-09-01
Egypt/EGY-028/2020	ncov	EPI_ISL_526983	?	2020-08-09	Africa	Egypt	Egypt		Africa	Egypt	Egypt	genome	29845	Human	?	?	20A	B.1	GH	Biological prevention, army	Biological prevention, army	Seadawy et al	https://www.epicov.org/acknowledgement/69/83/EPI_ISL_526983.json	?	?	2020-09-01
Egypt/EGY-029/2020	ncov	EPI_ISL_526984	?	2020-08-09	Africa	Egypt	Egypt		Africa	Egypt	Egypt	genome	29845	Human	?	?	20A	B.1	GH	Biological prevention, army	Biological prevention, army	Seadawy et al	https://www.epicov.org/acknowledgement/69/84/EPI_ISL_526984.json	?	?	2020-09-01
Egypt/EGY-030/2020	ncov	EPI_ISL_526985	?	2020-08-09	Africa	Egypt	Egypt		Africa	Egypt	Egypt	genome	29845	Human	?	?	20A	B.1	GH	Biological prevention, army	Biological prevention, army	Seadawy et al	https://www.epicov.org/acknowledgement/69/85/EPI_ISL_526985.json	?	?	2020-09-01
Egypt/EGY-040/2020	ncov	EPI_ISL_527007	?	2020-08-16	Africa	Egypt	Egypt		Africa	Egypt	Egypt	genome	29845	Human	?	?	20A	B.1	GH	Biological Prevention, Army	Biological Prevention, Army	Seadawy et al	https://www.epicov.org/acknowledgement/70/07/EPI_ISL_527007.json	?	?	2020-09-01
Egypt/EGY-041/2020	ncov	EPI_ISL_526997	?	2020-08-16	Africa	Egypt	Egypt		Africa	Egypt	Egypt	genome	29845	Human	?	?	20A	B.1	GH	Biological prevention, army	Biological prevention, army	Seadawy et al	https://www.epicov.org/acknowledgement/69/97/EPI_ISL_526997.json	?	?	2020-09-01
Egypt/EGY-042/2020	ncov	EPI_ISL_526998	?	2020-08-16	Africa	Egypt	Egypt		Africa	Egypt	Egypt	genome	29845	Human	?	?	20A	B.1	GH	Biological prevention, army	Biological prevention, army	Seadawy et al	https://www.epicov.org/acknowledgement/69/98/EPI_ISL_526998.json	?	?	2020-09-01
Egypt/EGY-043/2020	ncov	EPI_ISL_527000	?	2020-08-16	Africa	Egypt	Egypt		Africa	Egypt	Egypt	genome	29845	Human	?	?	20A	B.1	GH	Biological prevention, army	Biological prevention, army	Seadawy et al	https://www.epicov.org/acknowledgement/70/00/EPI_ISL_527000.json	?	?	2020-09-01
Egypt/EGY-044/2020	ncov	EPI_ISL_526999	?	2020-08-16	Africa	Egypt	Egypt		Africa	Egypt	Egypt	genome	29845	Human	?	?	20A	B.1	GH	Biological prevention, army	Biological prevention, army	Seadawy et al	https://www.epicov.org/acknowledgement/69/99/EPI_ISL_526999.json	?	?	2020-09-01
Egypt/EGY-045/2020	ncov	EPI_ISL_527001	?	2020-08-16	Africa	Egypt	Egypt		Africa	Egypt	Egypt	genome	29845	Human	?	?	20A	B.1	GH	Biological prevention, army	Biological prevention, army	Seadawy et al	https://www.epicov.org/acknowledgement/70/01/EPI_ISL_527001.json	?	?	2020-09-01
Egypt/EGY-046/2020	ncov	EPI_ISL_527002	?	2020-08-16	Africa	Egypt	Egypt		Africa	Egypt	Egypt	genome	29845	Human	?	?	20A	B.1	GH	Biological prevention, army	Biological prevention, army	Seadawy et al	https://www.epicov.org/acknowledgement/70/02/EPI_ISL_527002.json	?	?	2020-09-01
Egypt/EGY-047/2020	ncov	EPI_ISL_527003	?	2020-08-16	Africa	Egypt	Egypt		Africa	Egypt	Egypt	genome	29845	Human	?	?	20A	B.1	GH	Biological prevention, army	Biological prevention, army	Seadawy et al	https://www.epicov.org/acknowledgement/70/03/EPI_ISL_527003.json	?	?	2020-09-01
Egypt/EGY-048/2020	ncov	EPI_ISL_527004	?	2020-08-16	Africa	Egypt	Egypt		Africa	Egypt	Egypt	genome	29845	Human	?	?	20A	B.1	GH	Biological prevention, army	Biological prevention, army	Seadawy et al	https://www.epicov.org/acknowledgement/70/04/EPI_ISL_527004.json	?	?	2020-09-01
Egypt/EGY-049/2020	ncov	EPI_ISL_527005	?	2020-08-16	Africa	Egypt	Egypt		Africa	Egypt	Egypt	genome	29845	Human	?	?	20A	B.1	GH	Biological prevention, army	Biological prevention, army	Seadawy et al	https://www.epicov.org/acknowledgement/70/05/EPI_ISL_527005.json	?	?	2020-09-01
Egypt/EGY-050/2020	ncov	EPI_ISL_527006	?	2020-08-16	Africa	Egypt	Egypt		Africa	Egypt	Egypt	genome	29845	Human	?	?	20A	B.1	GH	Biological prevention, army	Biological prevention, army	Seadawy et al	https://www.epicov.org/acknowledgement/70/06/EPI_ISL_527006.json	?	?	2020-09-01
Egypt/EGY-Cairo/2020	ncov	EPI_ISL_794634	?	2020-11-29	Africa	Egypt	Egypt		Africa	Egypt	Egypt	genome	29845	Human	?	?	20A	B.1	GH	Biology, MCL	Biology, MCL	Seadawy et al	https://www.epicov.org/acknowledgement/46/34/EPI_ISL_794634.json	?	?	2021-01-09
Egypt/EGY-S030/2020	ncov	EPI_ISL_526996	?	2020-08-16	Africa	Egypt	Egypt		Africa	Egypt	Egypt	genome	29845	Human	?	?	20A	B.1	GH	Biological prevention, army	Biological prevention, army	Seadawy et al	https://www.epicov.org/acknowledgement/69/96/EPI_ISL_526996.json	?	?	2020-09-01
Egypt/EGY-S031/2020	ncov	EPI_ISL_526986	?	2020-08-16	Africa	Egypt	Egypt		Africa	Egypt	Egypt	genome	29845	Human	?	?	20A	B.1	GH	Biological prevention, army	Biological prevention, army	Seadawy et al	https://www.epicov.org/acknowledgement/69/86/EPI_ISL_526986.json	?	?	2020-09-01
Egypt/EGY-S032/2020	ncov	EPI_ISL_526987	?	2020-08-16	Africa	Egypt	Egypt		Africa	Egypt	Egypt	genome	29845	Human	?	?	20A	B.1	GH	Biological prevention, army	Biological prevention, army	Seadawy et al	https://www.epicov.org/acknowledgement/69/87/EPI_ISL_526987.json	?	?	2020-09-01
Egypt/EGY-S033/2020	ncov	EPI_ISL_526988	?	2020-08-16	Africa	Egypt	Egypt		Africa	Egypt	Egypt	genome	29845	Human	?	?	20A	B.1	GH	Biological prevention, army	Biological prevention, army	Seadawy et al	https://www.epicov.org/acknowledgement/69/88/EPI_ISL_526988.json	?	?	2020-09-01
Egypt/EGY-S034/2020	ncov	EPI_ISL_526989	?	2020-08-16	Africa	Egypt	Egypt		Africa	Egypt	Egypt	genome	29845	Human	?	?	20A	B.1	GH	Biological prevention, army	Biological prevention, army	Seadawy et al	https://www.epicov.org/acknowledgement/69/89/EPI_ISL_526989.json	?	?	2020-09-01
Egypt/EGY-S035/2020	ncov	EPI_ISL_526990	?	2020-08-16	Africa	Egypt	Egypt		Africa	Egypt	Egypt	genome	29845	Human	?	?	20A	B.1	GH	Biological prevention, army	Biological prevention, army	Seadawy et al	https://www.epicov.org/acknowledgement/69/90/EPI_ISL_526990.json	?	?	2020-09-01
Egypt/EGY-S036/2020	ncov	EPI_ISL_526991	?	2020-08-16	Africa	Egypt	Egypt		Africa	Egypt	Egypt	genome	29845	Human	?	?	20A	B.1	GH	Biological prevention, army	Biological prevention, army	Seadawy et al	https://www.epicov.org/acknowledgement/69/91/EPI_ISL_526991.json	?	?	2020-09-01
Egypt/EGY-S037/2020	ncov	EPI_ISL_526992	?	2020-08-16	Africa	Egypt	Egypt		Africa	Egypt	Egypt	genome	29845	Human	?	?	20A	B.1	GH	Biological prevention, army	Biological prevention, army	Seadawy et al	https://www.epicov.org/acknowledgement/69/92/EPI_ISL_526992.json	?	?	2020-09-01
Egypt/EGY-S038/2020	ncov	EPI_ISL_526993	?	2020-08-16	Africa	Egypt	Egypt		Africa	Egypt	Egypt	genome	29845	Human	?	?	20A	B.1	GH	Biological prevention, army	Biological prevention, army	Seadawy et al	https://www.epicov.org/acknowledgement/69/93/EPI_ISL_526993.json	?	?	2020-09-01
Egypt/EGY-S039/2020	ncov	EPI_ISL_526994	?	2020-08-16	Africa	Egypt	Egypt		Africa	Egypt	Egypt	genome	29845	Human	?	?	20A	B.1	GH	Biological prevention, army	Biological prevention, army	Seadawy et al	https://www.epicov.org/acknowledgement/69/94/EPI_ISL_526994.json	?	?	2020-09-01
Egypt/EGY-S040/2020	ncov	EPI_ISL_526995	?	2020-08-16	Africa	Egypt	Egypt		Africa	Egypt	Egypt	genome	29845	Human	?	?	20A	B.1	GH	Biological prevention, army	Biological prevention, army	Seadawy et al	https://www.epicov.org/acknowledgement/69/95/EPI_ISL_526995.json	?	?	2020-09-01
Egypt/EMC-1/2021	ncov	EPI_ISL_2960150	?	2021-04-18	Africa	Egypt	Egypt		Africa	Egypt	Egypt	genome	29148	Human	?	?	20I (Alpha, V1)	B.1.1.7	GRY	Virology Laboratories	Erasmus Medical Center Department of Virology	Wael H. Roshdy et al	https://www.epicov.org/acknowledgement/01/50/EPI_ISL_2960150.json	?	?	2021-07-15
Egypt/EMC-2/2021	ncov	EPI_ISL_2955336	?	2021-04-11	Africa	Egypt	Egypt		Africa	Egypt	Egypt	genome	29756	Human	?	?	20I (Alpha, V1)	B.1.1.7	GRY	Virology Laboratories	Erasmus Medical Center	Wael H. Roshdy et al	https://www.epicov.org/acknowledgement/53/36/EPI_ISL_2955336.json	?	?	2021-07-14
Egypt/HCoV2-Egy-002/2020	ncov	EPI_ISL_510532	?	2020-05-31	Africa	Egypt	Faiyum		Africa	Egypt	Faiyum	genome	29859	Human	?	?	20A	B.1	GH	Biological prevention, army	Biological prevention, army	Seadawy et al	https://www.epicov.org/acknowledgement/05/32/EPI_ISL_510532.json	?	?	2020-07-25
Egypt/MASRI-005/2020	ncov	EPI_ISL_482759	?	2020-04-26	Africa	Egypt	Egypt		Africa	Egypt	Egypt	genome	29826	Human	45	Male	20A	B.1.195	G	Medical Ain Shams Research Institute (MASRI), Ain Shams University	Medical Ain Shams Research Institute (MASRI), Ain Shams University	Hesham Elghazaly et al	https://www.epicov.org/acknowledgement/27/59/EPI_ISL_482759.json	?	?	2020-07-06
Egypt/MASRI-007/2020	ncov	EPI_ISL_482760	?	2020-04-26	Africa	Egypt	Egypt		Africa	Egypt	Egypt	genome	29832	Human	35	Male	20A	B.1.195	G	Medical Ain Shams Research Institute (MASRI), Ain Shams University	Medical Ain Shams Research Institute (MASRI), Ain Shams University	Hesham Elghazaly et al	https://www.epicov.org/acknowledgement/27/60/EPI_ISL_482760.json	?	?	2020-07-06
Egypt/MASRI-008/2020	ncov	EPI_ISL_482761	?	2020-04-26	Africa	Egypt	Egypt		Africa	Egypt	Egypt	genome	29814	Human	50	Male	20A	B.1.195	G	Medical Ain Shams Research Institute (MASRI), Ain Shams University	Medical Ain Shams Research Institute (MASRI), Ain Shams University	Hesham Elghazaly et al	https://www.epicov.org/acknowledgement/27/61/EPI_ISL_482761.json	?	?	2020-07-06
Egypt/MASRI-009/2020	ncov	EPI_ISL_483035	?	2020-04-26	Africa	Egypt	Cairo		Africa	Egypt	Cairo	genome	29834	Human	47	Male	19B	A	S	Medical Ain Shams Research Institute (MASRI), Ain Shams University	Medical Ain Shams Research Institute (MASRI), Ain Shams University	Hesham Elghazaly et al	https://www.epicov.org/acknowledgement/30/35/EPI_ISL_483035.json	?	?	2020-07-07
Egypt/MASRI-011/2020	ncov	EPI_ISL_482762	?	2020-05-03	Africa	Egypt	Egypt		Africa	Egypt	Egypt	genome	29833	Human	60	Male	20A	B.1.195	G	Medical Ain Shams Research Institute (MASRI), Ain Shams University	Medical Ain Shams Research Institute (MASRI), Ain Shams University	Hesham Elghazaly et al	https://www.epicov.org/acknowledgement/27/62/EPI_ISL_482762.json	?	?	2020-07-06
Egypt/MASRI-012/2020	ncov	EPI_ISL_482763	?	2020-05-03	Africa	Egypt	Egypt		Africa	Egypt	Egypt	genome	29842	Human	45	Female	20A	B.1.195	G	Medical Ain Shams Research Institute (MASRI), Ain Shams University	Medical Ain Shams Research Institute (MASRI), Ain Shams University	Hesham Elghazaly et al	https://www.epicov.org/acknowledgement/27/63/EPI_ISL_482763.json	?	?	2020-07-06
Egypt/MASRI-013/2020	ncov	EPI_ISL_482764	?	2020-05-03	Africa	Egypt	Egypt		Africa	Egypt	Egypt	genome	29831	Human	32	Female	20A	B.1.195	G	Medical Ain Shams Research Institute (MASRI), Ain Shams University	Medical Ain Shams Research Institute (MASRI), Ain Shams University	Hesham Elghazaly et al	https://www.epicov.org/acknowledgement/27/64/EPI_ISL_482764.json	?	?	2020-07-06
Egypt/MASRI-014/2020	ncov	EPI_ISL_482765	?	2020-04-26	Africa	Egypt	Egypt		Africa	Egypt	Egypt	genome	29825	Human	33	Female	20C	B.1.466	GH	Medical Ain Shams Research Institute (MASRI), Ain Shams University	Medical Ain Shams Research Institute (MASRI), Ain Shams University	Hesham Elghazaly et al	https://www.epicov.org/acknowledgement/27/65/EPI_ISL_482765.json	?	?	2020-07-06
Egypt/MASRI-015/2020	ncov	EPI_ISL_482766	?	2020-05-10	Africa	Egypt	Egypt		Africa	Egypt	Egypt	genome	29815	Human	39	Male	20C	B.1	GH	Medical Ain Shams Research Institute (MASRI), Ain Shams University	Medical Ain Shams Research Institute (MASRI), Ain Shams University	Hesham Elghazaly et al	https://www.epicov.org/acknowledgement/27/66/EPI_ISL_482766.json	?	?	2020-07-06
Egypt/MASRI-016/2020	ncov	EPI_ISL_482767	?	2020-05-10	Africa	Egypt	Egypt		Africa	Egypt	Egypt	genome	29834	Human	51	Male	20C	B.1	GH	Medical Ain Shams Research Institute (MASRI), Ain Shams University	Medical Ain Shams Research Institute (MASRI), Ain Shams University	Hesham Elghazaly et al	https://www.epicov.org/acknowledgement/27/67/EPI_ISL_482767.json	?	?	2020-07-06
Egypt/MASRI-018/2020	ncov	EPI_ISL_483036	?	2020-05-10	Africa	Egypt	Cairo		Africa	Egypt	Cairo	genome	29816	Human	50	Male	19B	A	S	Medical Ain Shams Research Institute (MASRI), Ain Shams University	Medical Ain Shams Research Institute (MASRI), Ain Shams University	Hesham Elghazaly et al	https://www.epicov.org/acknowledgement/30/36/EPI_ISL_483036.json	?	?	2020-07-07
Egypt/MASRI-020/2020	ncov	EPI_ISL_483037	?	2020-05-10	Africa	Egypt	Kalyoubia		Africa	Egypt	Kalyoubia	genome	29824	Human	35	Male	20C	B.1	GH	Medical Ain Shams Research Institute (MASRI), Ain Shams University	Medical Ain Shams Research Institute (MASRI), Ain Shams University	Hesham Elghazaly et al	https://www.epicov.org/acknowledgement/30/37/EPI_ISL_483037.json	?	?	2020-07-07
Egypt/MASRI-022/2020	ncov	EPI_ISL_482768	?	2020-05-10	Africa	Egypt	Egypt		Africa	Egypt	Egypt	genome	29823	Human	50	Female	20C	B.1	GH	Medical Ain Shams Research Institute (MASRI), Ain Shams University	Medical Ain Shams Research Institute (MASRI), Ain Shams University	Hesham Elghazaly et al	https://www.epicov.org/acknowledgement/27/68/EPI_ISL_482768.json	?	?	2020-07-06
Egypt/MASRI-023/2020	ncov	EPI_ISL_482769	?	2020-05-10	Africa	Egypt	Egypt		Africa	Egypt	Egypt	genome	29818	Human	39	Male	20A	B.1	GH	Medical Ain Shams Research Institute (MASRI), Ain Shams University	Medical Ain Shams Research Institute (MASRI), Ain Shams University	Hesham Elghazaly et al	https://www.epicov.org/acknowledgement/27/69/EPI_ISL_482769.json	?	?	2020-07-06
Egypt/MASRI-024/2020	ncov	EPI_ISL_482770	?	2020-05-10	Africa	Egypt	Egypt		Africa	Egypt	Egypt	genome	29824	Human	31	Male	20A	B.1	GH	Medical Ain Shams Research Institute (MASRI), Ain Shams University	Medical Ain Shams Research Institute (MASRI), Ain Shams University	Hesham Elghazaly et al	https://www.epicov.org/acknowledgement/27/70/EPI_ISL_482770.json	?	?	2020-07-06
Egypt/MASRI-025/2020	ncov	EPI_ISL_482771	?	2020-05-10	Africa	Egypt	Egypt		Africa	Egypt	Egypt	genome	29819	Human	39	Female	20A	B.1	GH	Medical Ain Shams Research Institute (MASRI), Ain Shams University	Medical Ain Shams Research Institute (MASRI), Ain Shams University	Hesham Elghazaly et al	https://www.epicov.org/acknowledgement/27/71/EPI_ISL_482771.json	?	?	2020-07-06
Egypt/MASRI-026/2020	ncov	EPI_ISL_482772	?	2020-05-10	Africa	Egypt	Egypt		Africa	Egypt	Egypt	genome	29827	Human	31	Male	20A	B.1	GH	Medical Ain Shams Research Institute (MASRI), Ain Shams University	Medical Ain Shams Research Institute (MASRI), Ain Shams University	Hesham Elghazaly et al	https://www.epicov.org/acknowledgement/27/72/EPI_ISL_482772.json	?	?	2020-07-06
Egypt/MASRI-027/2020	ncov	EPI_ISL_482773	?	2020-05-03	Africa	Egypt	Egypt		Africa	Egypt	Egypt	genome	29780	Human	33	Female	20B	B.1.1	GR	Medical Ain Shams Research Institute (MASRI), Ain Shams University	Medical Ain Shams Research Institute (MASRI), Ain Shams University	Hesham Elghazaly et al	https://www.epicov.org/acknowledgement/27/73/EPI_ISL_482773.json	?	?	2020-07-06
Egypt/MASRI-028/2020	ncov	EPI_ISL_483038	?	2020-05-10	Africa	Egypt	Cairo	Al Matariyyah	Africa	Egypt	Cairo	genome	29828	Human	39	Male	20C	B.1	GH	Medical Ain Shams Research Institute (MASRI), Ain Shams University	Medical Ain Shams Research Institute (MASRI), Ain Shams University	Hesham Elghazaly et al	https://www.epicov.org/acknowledgement/30/38/EPI_ISL_483038.json	?	?	2020-07-07
Egypt/MASRI-029/2020	ncov	EPI_ISL_482774	?	2020-05-10	Africa	Egypt	Egypt		Africa	Egypt	Egypt	genome	29828	Human	35	Female	20A	B.1	GH	Medical Ain Shams Research Institute (MASRI), Ain Shams University	Medical Ain Shams Research Institute (MASRI), Ain Shams University	Hesham Elghazaly et al	https://www.epicov.org/acknowledgement/27/74/EPI_ISL_482774.json	?	?	2020-07-06
Egypt/MASRI-030/2020	ncov	EPI_ISL_482775	?	2020-04-12	Africa	Egypt	Egypt		Africa	Egypt	Egypt	genome	29814	Human	?	Female	20B	B.1.1	GR	Medical Ain Shams Research Institute (MASRI), Ain Shams University	Medical Ain Shams Research Institute (MASRI), Ain Shams University	Hesham Elghazaly et al	https://www.epicov.org/acknowledgement/27/75/EPI_ISL_482775.json	?	?	2020-07-06
Egypt/MASRI-10/2020	ncov	EPI_ISL_475752	?		Africa	Egypt	Egypt		Africa	Egypt	Egypt	genome	29814	Human	34	Male	20C	B.1.170	GH	Medical Ain Shams Research Institute (MASRI), Ain Shams University	Medical Ain Shams Research Institute (MASRI), Ain Shams University	Hesham Elghazaly et al	https://www.epicov.org/acknowledgement/57/52/EPI_ISL_475752.json	?	?	2020-06-24
Egypt/MASRI-11/2020	ncov	EPI_ISL_475753	?		Africa	Egypt	Egypt		Africa	Egypt	Egypt	genome	29827	Human	70	Female	20C	B.1	GH	Medical Ain Shams Research Institute (MASRI), Ain Shams University	Medical Ain Shams Research Institute (MASRI), Ain Shams University	Hesham Elghazaly et al	https://www.epicov.org/acknowledgement/57/53/EPI_ISL_475753.json	?	?	2020-06-24
Egypt/MASRI-13/2020	ncov	EPI_ISL_475748	?		Africa	Egypt	Egypt		Africa	Egypt	Egypt	genome	29814	Human	72	Male	20A	B.1	GH	Medical Ain Shams Research Institute (MASRI), Ain Shams University	Medical Ain Shams Research Institute (MASRI), Ain Shams University	Hesham Elghazaly et al	https://www.epicov.org/acknowledgement/57/48/EPI_ISL_475748.json	?	?	2020-06-24
Egypt/MASRI-14/2020	ncov	EPI_ISL_475749	?		Africa	Egypt	Egypt		Africa	Egypt	Egypt	genome	29816	Human	35	Female	20A	B.1	GH	Medical Ain Shams Research Institute (MASRI), Ain Shams University	Medical Ain Shams Research Institute (MASRI), Ain Shams University	Hesham Elghazaly et al	https://www.epicov.org/acknowledgement/57/49/EPI_ISL_475749.json	?	?	2020-06-24
Egypt/MASRI-15/2020	ncov	EPI_ISL_475750	?		Africa	Egypt	Egypt		Africa	Egypt	Egypt	genome	29612	Human	37	Male	20B	B.1.1	GR	Medical Ain Shams Research Institute (MASRI), Ain Shams University	Medical Ain Shams Research Institute (MASRI), Ain Shams University	Hesham Elghazaly et al	https://www.epicov.org/acknowledgement/57/50/EPI_ISL_475750.json	?	?	2020-06-24
Egypt/MASRI-2/2020	ncov	EPI_ISL_475745	?		Africa	Egypt	Egypt		Africa	Egypt	Egypt	genome	29830	Human	63	Female	20A	B.1	GH	Medical Ain Shams Research Institute (MASRI), Ain Shams University	Medical Ain Shams Research Institute (MASRI), Ain Shams University	Hesham Elghazaly et al	https://www.epicov.org/acknowledgement/57/45/EPI_ISL_475745.json	?	?	2020-06-24
Egypt/MASRI-3/2020	ncov	EPI_ISL_475746	?		Africa	Egypt	Egypt		Africa	Egypt	Egypt	genome	29816	Human	41	Male	19B	A	S	Medical Ain Shams Research Institute (MASRI), Ain Shams University	Medical Ain Shams Research Institute (MASRI), Ain Shams University	Hesham Elghazaly et al	https://www.epicov.org/acknowledgement/57/46/EPI_ISL_475746.json	?	?	2020-06-24
Egypt/MASRI-6/2020	ncov	EPI_ISL_475747	?		Africa	Egypt	Egypt		Africa	Egypt	Egypt	genome	29826	Human	54	Male	20C	B.1.111	GH	Medical Ain Shams Research Institute (MASRI), Ain Shams University	Medical Ain Shams Research Institute (MASRI), Ain Shams University	Hesham Elghazaly et al	https://www.epicov.org/acknowledgement/57/47/EPI_ISL_475747.json	?	?	2020-06-24
Egypt/MASRI-9/2020	ncov	EPI_ISL_475751	?		Africa	Egypt	Egypt		Africa	Egypt	Egypt	genome	29815	Human	50	Male	20D	C.36	GR	Medical Ain Shams Research Institute (MASRI), Ain Shams University	Medical Ain Shams Research Institute (MASRI), Ain Shams University	Hesham Elghazaly et al	https://www.epicov.org/acknowledgement/57/51/EPI_ISL_475751.json	?	?	2020-06-24
Egypt/MASRI-C4-011/2020	ncov	EPI_ISL_1141525	?	2020-06-07	Africa	Egypt	Cairo		Africa	Egypt	Cairo	genome	29903	Human	?	Male	20D	C.36	GR	Medical Ain Shams Research Institute (MASRI), Ain Shams University	Medical Ain Shams Research Institute (MASRI), Ain Shams University	Hesham Elghazaly et al	https://www.epicov.org/acknowledgement/15/25/EPI_ISL_1141525.json	?	?	2021-03-04
Egypt/MASRI-C4-018/2020	ncov	EPI_ISL_1165087	?	2020-06-28	Africa	Egypt	Cairo		Africa	Egypt	Cairo	genome	29603	Human	?	Male	20A	B.1	GH	Medical Ain Shams Research Institute (MASRI), Ain Shams University	Medical Ain Shams Research Institute (MASRI), Ain Shams University	Hesham Elghazaly et al	https://www.epicov.org/acknowledgement/50/87/EPI_ISL_1165087.json	?	?	2021-03-05
Egypt/MASRI-C4-022/2020	ncov	EPI_ISL_1165082	?	2020-04-26	Africa	Egypt	Cairo		Africa	Egypt	Cairo	genome	29796	Human	52	Female	20A	B.1	GH	Medical Ain Shams Research Institute (MASRI), Ain Shams University	Medical Ain Shams Research Institute (MASRI), Ain Shams University	Hesham Elghazaly et al	https://www.epicov.org/acknowledgement/50/82/EPI_ISL_1165082.json	?	?	2021-03-05
Egypt/MASRI-C4-023/2020	ncov	EPI_ISL_1165083	?	2020-05-03	Africa	Egypt	Cairo		Africa	Egypt	Cairo	genome	29779	Human	44	Female	20C	B.1.111	GH	Medical Ain Shams Research Institute (MASRI), Ain Shams University	Medical Ain Shams Research Institute (MASRI), Ain Shams University	Hesham Elghazaly et al	https://www.epicov.org/acknowledgement/50/83/EPI_ISL_1165083.json	?	?	2021-03-05
Egypt/MASRI-C4-025/2020	ncov	EPI_ISL_1098839	?	2020-07-05	Africa	Egypt	Cairo		Africa	Egypt	Cairo	genome	29823	Human	69	Female	20D	C.36	GR	Medical Ain Shams Research Institute (MASRI), Ain Shams University	Medical Ain Shams Research Institute (MASRI), Ain Shams University	Hesham Elghazaly et al	https://www.epicov.org/acknowledgement/88/39/EPI_ISL_1098839.json	?	?	2021-03-01
Egypt/MASRI-C4-029/2020	ncov	EPI_ISL_1165078	?	2020-06-28	Africa	Egypt	Cairo		Africa	Egypt	Cairo	genome	29830	Human	?	Female	20D	C.36	GR	Medical Ain Shams Research Institute (MASRI), Ain Shams University	Medical Ain Shams Research Institute (MASRI), Ain Shams University	Hesham Elghazaly et al	https://www.epicov.org/acknowledgement/50/78/EPI_ISL_1165078.json	?	?	2021-03-05
Egypt/MASRI-C4-033/2020	ncov	EPI_ISL_1165079	?	2020-11-22	Africa	Egypt	Cairo		Africa	Egypt	Cairo	genome	29805	Human	74	Female	20D	C.36	GR	Medical Ain Shams Research Institute (MASRI), Ain Shams University	Medical Ain Shams Research Institute (MASRI), Ain Shams University	Hesham Elghazaly et al	https://www.epicov.org/acknowledgement/50/79/EPI_ISL_1165079.json	?	?	2021-03-05
Egypt/MASRI-C4-035/2020	ncov	EPI_ISL_1109484	?	2020-11-15	Africa	Egypt	Cairo		Africa	Egypt	Cairo	genome	29832	Human	47	Male	20D	C.36	GR	Medical Ain Shams Research Institute (MASRI), Ain Shams University	Medical Ain Shams Research Institute (MASRI), Ain Shams University	Hesham Elghazaly et al	https://www.epicov.org/acknowledgement/94/84/EPI_ISL_1109484.json	?	?	2021-03-01
Egypt/MASRI-C4-036/2020	ncov	EPI_ISL_1109485	?	2020-11-15	Africa	Egypt	Cairo		Africa	Egypt	Cairo	genome	29862	Human	59	Male	20C	B.1.367	GH	Medical Ain Shams Research Institute (MASRI), Ain Shams University	Medical Ain Shams Research Institute (MASRI), Ain Shams University	Hesham Elghazaly et al	https://www.epicov.org/acknowledgement/94/85/EPI_ISL_1109485.json	?	?	2021-03-01
Egypt/MASRI-C4-037/2020	ncov	EPI_ISL_1165080	?	2020-11-15	Africa	Egypt	Cairo		Africa	Egypt	Cairo	genome	29808	Human	53	Female	20D	C.36	GR	Medical Ain Shams Research Institute (MASRI), Ain Shams University	Medical Ain Shams Research Institute (MASRI), Ain Shams University	Hesham Elghazaly et al	https://www.epicov.org/acknowledgement/50/80/EPI_ISL_1165080.json	?	?	2021-03-05
Egypt/MASRI-C4-041/2020	ncov	EPI_ISL_1109486	?	2020-05-17	Africa	Egypt	Cairo		Africa	Egypt	Cairo	genome	29823	Human	?	Female	20D	C.36	GR	Medical Ain Shams Research Institute (MASRI), Ain Shams University	Medical Ain Shams Research Institute (MASRI), Ain Shams University	Hesham Elghazaly et al	https://www.epicov.org/acknowledgement/94/86/EPI_ISL_1109486.json	?	?	2021-03-01
Egypt/MASRI-C5-001/2020	ncov	EPI_ISL_1109624	?	2020-07-12	Africa	Egypt	Cairo		Africa	Egypt	Cairo	genome	29832	Human	?	Male	20D	C.36	GR	Medical Ain Shams Research Institute (MASRI), Ain Shams University	Medical Ain Shams Research Institute (MASRI), Ain Shams University	Hesham Elghazaly et al	https://www.epicov.org/acknowledgement/96/24/EPI_ISL_1109624.json	?	?	2021-03-01
Egypt/MASRI-C5-002/2020	ncov	EPI_ISL_1109629	?	2020-05-31	Africa	Egypt	Cairo		Africa	Egypt	Cairo	genome	29834	Human	3	Male	20C	B.1.466	GH	Medical Ain Shams Research Institute (MASRI), Ain Shams University	Medical Ain Shams Research Institute (MASRI), Ain Shams University	Hesham Elghazaly et al	https://www.epicov.org/acknowledgement/96/29/EPI_ISL_1109629.json	?	?	2021-03-01
Egypt/MASRI-C5-008/2020	ncov	EPI_ISL_1109626	?	2020-06-28	Africa	Egypt	Cairo		Africa	Egypt	Cairo	genome	29827	Human	13	Female	20D	C.36	GR	Medical Ain Shams Research Institute (MASRI), Ain Shams University	Medical Ain Shams Research Institute (MASRI), Ain Shams University	Hesham Elghazaly et al	https://www.epicov.org/acknowledgement/96/26/EPI_ISL_1109626.json	?	?	2021-03-01
Egypt/MASRI-C5-009/2020	ncov	EPI_ISL_1167189	?	2020-06-28	Africa	Egypt	Cairo		Africa	Egypt	Cairo	genome	29750	Human	2	Female	20D	C.36	GR	Medical Ain Shams Research Institute (MASRI), Ain Shams University	Medical Ain Shams Research Institute (MASRI), Ain Shams University	Hesham Elghazaly et al	https://www.epicov.org/acknowledgement/71/89/EPI_ISL_1167189.json	?	?	2021-03-05
Egypt/MASRI-C5-013/2020	ncov	EPI_ISL_1109628	?	2020-06-07	Africa	Egypt	Cairo		Africa	Egypt	Cairo	genome	29868	Human	1	Male	20C	B.1.36.38	GH	Medical Ain Shams Research Institute (MASRI), Ain Shams University	Medical Ain Shams Research Institute (MASRI), Ain Shams University	Hesham Elghazaly et al	https://www.epicov.org/acknowledgement/96/28/EPI_ISL_1109628.json	?	?	2021-03-01
Egypt/MASRI-C5-015/2020	ncov	EPI_ISL_1109627	?	2020-06-07	Africa	Egypt	Cairo		Africa	Egypt	Cairo	genome	29858	Human	13	Male	20A	B.1	GH	Medical Ain Shams Research Institute (MASRI), Ain Shams University	Medical Ain Shams Research Institute (MASRI), Ain Shams University	Hesham Elghazaly et al	https://www.epicov.org/acknowledgement/96/27/EPI_ISL_1109627.json	?	?	2021-03-01
Egypt/MASRI-C5-016/2020	ncov	EPI_ISL_1109625	?	2020-06-28	Africa	Egypt	Cairo		Africa	Egypt	Cairo	genome	29841	Human	15	Male	20D	C.36	GR	Medical Ain Shams Research Institute (MASRI), Ain Shams University	Medical Ain Shams Research Institute (MASRI), Ain Shams University	Hesham Elghazaly et al	https://www.epicov.org/acknowledgement/96/25/EPI_ISL_1109625.json	?	?	2021-03-01
Egypt/MASRI-C5-019/2020	ncov	EPI_ISL_1109630	?	2020-05-31	Africa	Egypt	Cairo		Africa	Egypt	Cairo	genome	29833	Human	3	Male	20D	C.36	GR	Medical Ain Shams Research Institute (MASRI), Ain Shams University	Medical Ain Shams Research Institute (MASRI), Ain Shams University	Hesham Elghazaly et al	https://www.epicov.org/acknowledgement/96/30/EPI_ISL_1109630.json	?	?	2021-03-01
Egypt/MASRI-C5-021/2020	ncov	EPI_ISL_1167193	?	2020-06-28	Africa	Egypt	Cairo		Africa	Egypt	Cairo	genome	29802	Human	11	Male	20D	C.36	GR	Medical Ain Shams Research Institute (MASRI), Ain Shams University	Medical Ain Shams Research Institute (MASRI), Ain Shams University	Hesham Elghazaly et al	https://www.epicov.org/acknowledgement/71/93/EPI_ISL_1167193.json	?	?	2021-03-05
Egypt/MASRI-C5-040/2020	ncov	EPI_ISL_1586895	?		Africa	Egypt	Cairo		Africa	Egypt	Cairo	genome	29860	Human	56	Male	20D	C.36	GR	Medical Ain Shams Research Institute (MASRI), Ain Shams University	Medical Ain Shams Research Institute (MASRI), Ain Shams University	Hesham Elghazaly et al	https://www.epicov.org/acknowledgement/68/95/EPI_ISL_1586895.json	?	?	2021-04-14
Egypt/NRC-01/2020	ncov	EPI_ISL_430820	?	2020-03-15	Africa	Egypt	Egypt		Africa	Egypt	Egypt	genome	29737	Human	5	Male	20A	B.1	GH	Center of Scientific Excellence for Influenza Viruses, National Research Centre (NRC), Egypt.	Center of Scientific Excellence for Influenza Viruses, National Research Centre (NRC), Egypt.	Mohamed Ahmed Ali et al	https://www.epicov.org/acknowledgement/08/20/EPI_ISL_430820.json	SARS-CoV-2 Genome Analysis of Japanese Travelers in Nile River Cruise	https://dx.doi.org/10.3389/fmicb.2020.01316	2020-04-28
Egypt/NRC-03/2020	ncov	EPI_ISL_430819	?	2020-03-15	Africa	Egypt	Egypt		Africa	Egypt	Egypt	genome	29709	Human	35	Female	20C	B.1	GH	Center of Scientific Excellence for Influenza Viruses,National Research Centre (NRC), Egypt.	Center of Scientific Excellence for Influenza Viruses,National Research Centre (NRC), Egypt.	Mohamed Ahmed Ali et al	https://www.epicov.org/acknowledgement/08/19/EPI_ISL_430819.json	SARS-CoV-2 Genome Analysis of Japanese Travelers in Nile River Cruise	https://dx.doi.org/10.3389/fmicb.2020.01316	2020-04-28
Egypt/NRC-287/2021	ncov	EPI_ISL_2227348	?	2021-03-07	Africa	Egypt	Egypt		Africa	Egypt	Egypt	genome	29892	Human	?	Female	20D	C.36.3	GR	Center of Scientific Excellence for Influenza Viruses (CSEIV), National Research Centre	Center of Scientific Excellence for Influenza Viruses (CSEIV), National Research Centre	Ahmed E Kayed et al	https://www.epicov.org/acknowledgement/73/48/EPI_ISL_2227348.json	?	?	2021-05-22
Egypt/NRC-289/2021	ncov	EPI_ISL_2227330	?	2021-03-07	Africa	Egypt	Egypt		Africa	Egypt	Egypt	genome	29825	Human	?	Male	20D	C.36.3	GR	Center of Scientific Excellence for Influenza Viruses (CSEIV), National Research Centre	Center of Scientific Excellence for Influenza Viruses (CSEIV), National Research Centre	Ahmed E Kayed et al	https://www.epicov.org/acknowledgement/73/30/EPI_ISL_2227330.json	?	?	2021-05-22
Egypt/NRC-291/2021	ncov	EPI_ISL_2227335	?	2021-03-07	Africa	Egypt	Egypt		Africa	Egypt	Egypt	genome	29886	Human	?	Male	20D	C.36.3	GR	Center of Scientific Excellence for Influenza Viruses (CSEIV), National Research Centre	Center of Scientific Excellence for Influenza Viruses (CSEIV), National Research Centre	Ahmed E Kayed et al	https://www.epicov.org/acknowledgement/73/35/EPI_ISL_2227335.json	?	?	2021-05-22
Egypt/NRC-295/2021	ncov	EPI_ISL_2227345	?	2021-03-07	Africa	Egypt	Egypt		Africa	Egypt	Egypt	genome	29879	Human	?	Female	20D	C.36.3	GR	Center of Scientific Excellence for Influenza Viruses (CSEIV), National Research Centre	Center of Scientific Excellence for Influenza Viruses (CSEIV), National Research Centre	Ahmed E Kayed et al	https://www.epicov.org/acknowledgement/73/45/EPI_ISL_2227345.json	?	?	2021-05-22
Egypt/NRC-308/2021	ncov	EPI_ISL_2227336	?	2021-03-07	Africa	Egypt	Egypt		Africa	Egypt	Egypt	genome	29051	Human	?	Male	20D	C.36	GR	Center of Scientific Excellence for Influenza Viruses (CSEIV), National Research Centre	Center of Scientific Excellence for Influenza Viruses (CSEIV), National Research Centre	Ahmed E Kayed et al	https://www.epicov.org/acknowledgement/73/36/EPI_ISL_2227336.json	?	?	2021-05-22
Egypt/NRC-314/2021	ncov	EPI_ISL_2227346	?	2021-03-07	Africa	Egypt	Egypt		Africa	Egypt	Egypt	genome	29893	Human	?	Male	20D	C.36.3	GR	Center of Scientific Excellence for Influenza Viruses (CSEIV), National Research Centre	Center of Scientific Excellence for Influenza Viruses (CSEIV), National Research Centre	Ahmed E Kayed et al	https://www.epicov.org/acknowledgement/73/46/EPI_ISL_2227346.json	?	?	2021-05-22
Egypt/NRC-329/2021	ncov	EPI_ISL_2227349	?	2021-03-14	Africa	Egypt	Egypt		Africa	Egypt	Egypt	genome	29887	Human	?	Female	20D	C.36.3	GR	Center of Scientific Excellence for Influenza Viruses (CSEIV), National Research Centre	Center of Scientific Excellence for Influenza Viruses (CSEIV), National Research Centre	Ahmed E Kayed et al	https://www.epicov.org/acknowledgement/73/49/EPI_ISL_2227349.json	?	?	2021-05-22
Egypt/NRC-335/2021	ncov	EPI_ISL_2227340	?	2021-03-14	Africa	Egypt	Egypt		Africa	Egypt	Egypt	genome	29898	Human	?	Female	20D	C.36	GR	Center of Scientific Excellence for Influenza Viruses (CSEIV), National Research Centre	Center of Scientific Excellence for Influenza Viruses (CSEIV), National Research Centre	Ahmed E Kayed et al	https://www.epicov.org/acknowledgement/73/40/EPI_ISL_2227340.json	?	?	2021-05-22
Egypt/NRC-337/2021	ncov	EPI_ISL_2227347	?	2021-03-14	Africa	Egypt	Egypt		Africa	Egypt	Egypt	genome	29880	Human	?	Female	20D	C.36.3	GR	Center of Scientific Excellence for Influenza Viruses (CSEIV), National Research Centre	Center of Scientific Excellence for Influenza Viruses (CSEIV), National Research Centre	Ahmed E Kayed et al	https://www.epicov.org/acknowledgement/73/47/EPI_ISL_2227347.json	?	?	2021-05-22
Egypt/NRC-369/2021	ncov	EPI_ISL_2227341	?	2021-03-21	Africa	Egypt	Egypt		Africa	Egypt	Egypt	genome	29894	Human	?	Female	20D	C.36.3	GR	Center of Scientific Excellence for Influenza Viruses (CSEIV), National Research Centre	Center of Scientific Excellence for Influenza Viruses (CSEIV), National Research Centre	Ahmed E Kayed et al	https://www.epicov.org/acknowledgement/73/41/EPI_ISL_2227341.json	?	?	2021-05-22
Egypt/NRC-407/2021	ncov	EPI_ISL_2227343	?	2021-03-28	Africa	Egypt	Egypt		Africa	Egypt	Egypt	genome	29901	Human	?	Female	20D	C.36	GR	Center of Scientific Excellence for Influenza Viruses (CSEIV), National Research Centre	Center of Scientific Excellence for Influenza Viruses (CSEIV), National Research Centre	Ahmed E Kayed et al	https://www.epicov.org/acknowledgement/73/43/EPI_ISL_2227343.json	?	?	2021-05-22
Egypt/NRC-415/2021	ncov	EPI_ISL_2227332	?	2021-04-04	Africa	Egypt	Egypt		Africa	Egypt	Egypt	genome	29888	Human	?	Female	20D	C.36.3	GR	Center of Scientific Excellence for Influenza Viruses (CSEIV), National Research Centre	Center of Scientific Excellence for Influenza Viruses (CSEIV), National Research Centre	Ahmed E Kayed et al	https://www.epicov.org/acknowledgement/73/32/EPI_ISL_2227332.json	?	?	2021-05-22
Egypt/NRC-431/2021	ncov	EPI_ISL_2227333	?	2021-04-04	Africa	Egypt	Egypt		Africa	Egypt	Egypt	genome	29881	Human	?	Female	20D	C.36	GR	Center of Scientific Excellence for Influenza Viruses (CSEIV), National Research Centre	Center of Scientific Excellence for Influenza Viruses (CSEIV), National Research Centre	Ahmed E Kayed et al	https://www.epicov.org/acknowledgement/73/33/EPI_ISL_2227333.json	?	?	2021-05-22
Egypt/NRC-433/2021	ncov	EPI_ISL_2227342	?	2021-04-04	Africa	Egypt	Egypt		Africa	Egypt	Egypt	genome	29888	Human	?	Female	20D	C.36.3	GR	Center of Scientific Excellence for Influenza Viruses (CSEIV), National Research Centre	Center of Scientific Excellence for Influenza Viruses (CSEIV), National Research Centre	Ahmed E Kayed et al	https://www.epicov.org/acknowledgement/73/42/EPI_ISL_2227342.json	?	?	2021-05-22
Egypt/NRC-434/2021	ncov	EPI_ISL_2227339	?	2021-04-04	Africa	Egypt	Egypt		Africa	Egypt	Egypt	genome	29896	Human	?	Female	20D	C.36.3	GR	Center of Scientific Excellence for Influenza Viruses (CSEIV), National Research Centre	Center of Scientific Excellence for Influenza Viruses (CSEIV), National Research Centre	Ahmed E Kayed et al	https://www.epicov.org/acknowledgement/73/39/EPI_ISL_2227339.json	?	?	2021-05-22
Egypt/NRC-435/2021	ncov	EPI_ISL_2227338	?	2021-04-04	Africa	Egypt	Egypt		Africa	Egypt	Egypt	genome	29892	Human	?	Female	20D	C.36.3	GR	Center of Scientific Excellence for Influenza Viruses (CSEIV), National Research Centre	Center of Scientific Excellence for Influenza Viruses (CSEIV), National Research Centre	Ahmed E Kayed et al	https://www.epicov.org/acknowledgement/73/38/EPI_ISL_2227338.json	?	?	2021-05-22
Egypt/NRC-440/2021	ncov	EPI_ISL_2227334	?	2021-04-04	Africa	Egypt	Egypt		Africa	Egypt	Egypt	genome	29880	Human	?	Male	20D	C.36.3	GR	Center of Scientific Excellence for Influenza Viruses (CSEIV), National Research Centre	Center of Scientific Excellence for Influenza Viruses (CSEIV), National Research Centre	Ahmed E Kayed et al	https://www.epicov.org/acknowledgement/73/34/EPI_ISL_2227334.json	?	?	2021-05-22
Egypt/NRC-462/2020	ncov	EPI_ISL_2232345	?	2020-05-24	Africa	Egypt	Egypt		Africa	Egypt	Egypt	genome	29903	Human	?	Male	20B	B.1.1	GR	Center of Scientific Excellence for Influenza Viruses (CSEIV), National Research Centre	Center of Scientific Excellence for Influenza Viruses (CSEIV), National Research Centre	Rabeh El-Shesheny et al	https://www.epicov.org/acknowledgement/23/45/EPI_ISL_2232345.json	?	?	2021-05-23
Egypt/NRC-463/2020	ncov	EPI_ISL_2232406	?	2020-05-24	Africa	Egypt	Egypt		Africa	Egypt	Egypt	genome	29903	Human	?	?	20C	B.1.170	GH	Center of Scientific Excellence for Influenza Viruses (CSEIV), National Research Centre	Center of Scientific Excellence for Influenza Viruses (CSEIV), National Research Centre	Rabeh El-Shesheny et al	https://www.epicov.org/acknowledgement/24/06/EPI_ISL_2232406.json	?	?	2021-05-23
Egypt/NRC-465/2021	ncov	EPI_ISL_2227337	?	2021-04-11	Africa	Egypt	Egypt		Africa	Egypt	Egypt	genome	29894	Human	?	Male	20D	C.36.3	GR	Center of Scientific Excellence for Influenza Viruses (CSEIV), National Research Centre	Center of Scientific Excellence for Influenza Viruses (CSEIV), National Research Centre	Ahmed E Kayed et al	https://www.epicov.org/acknowledgement/73/37/EPI_ISL_2227337.json	?	?	2021-05-22
Egypt/NRC-479/2021	ncov	EPI_ISL_2227329	?	2021-04-11	Africa	Egypt	Egypt		Africa	Egypt	Egypt	genome	29891	Human	?	Female	20D	C.36.3	GR	Center of Scientific Excellence for Influenza Viruses (CSEIV), National Research Centre	Center of Scientific Excellence for Influenza Viruses (CSEIV), National Research Centre	Ahmed E Kayed et al	https://www.epicov.org/acknowledgement/73/29/EPI_ISL_2227329.json	?	?	2021-05-22
Egypt/NRC-481/2021	ncov	EPI_ISL_2227328	?	2021-04-18	Africa	Egypt	Egypt		Africa	Egypt	Egypt	genome	29894	Human	?	Female	20D	C.36.3	GR	Center of Scientific Excellence for Influenza Viruses (CSEIV), National Research Centre	Center of Scientific Excellence for Influenza Viruses (CSEIV), National Research Centre	Ahmed E Kayed et al	https://www.epicov.org/acknowledgement/73/28/EPI_ISL_2227328.json	?	?	2021-05-22
Egypt/NRC-488/2021	ncov	EPI_ISL_2227350	?	2021-04-18	Africa	Egypt	Egypt		Africa	Egypt	Egypt	genome	29890	Human	?	Male	20D	C.36.3	GR	Center of Scientific Excellence for Influenza Viruses (CSEIV), National Research Centre	Center of Scientific Excellence for Influenza Viruses (CSEIV), National Research Centre	Ahmed E Kayed et al	https://www.epicov.org/acknowledgement/73/50/EPI_ISL_2227350.json	?	?	2021-05-22
Egypt/NRC-515/2021	ncov	EPI_ISL_2227331	?	2021-04-25	Africa	Egypt	Egypt		Africa	Egypt	Egypt	genome	29878	Human	?	Male	20D	C.36.3	GR	Center of Scientific Excellence for Influenza Viruses (CSEIV), National Research Centre	Center of Scientific Excellence for Influenza Viruses (CSEIV), National Research Centre	Ahmed E Kayed et al	https://www.epicov.org/acknowledgement/73/31/EPI_ISL_2227331.json	?	?	2021-05-22
Egypt/NRC-5159/2020	ncov	EPI_ISL_2232407	?	2020-03-29	Africa	Egypt	Egypt		Africa	Egypt	Egypt	genome	29898	Human	?	?	20D	C.36	GR	Center of Scientific Excellence for Influenza Viruses (CSEIV), National Research Centre	Center of Scientific Excellence for Influenza Viruses (CSEIV), National Research Centre	Rabeh El-Shesheny et al	https://www.epicov.org/acknowledgement/24/07/EPI_ISL_2232407.json	?	?	2021-05-23
Egypt/NRC-518/2021	ncov	EPI_ISL_2227344	?	2020-04-26	Africa	Egypt	Egypt		Africa	Egypt	Egypt	genome	29886	Human	?	Female	20D	C.36.3	GR	Center of Scientific Excellence for Influenza Viruses (CSEIV), National Research Centre	Center of Scientific Excellence for Influenza Viruses (CSEIV), National Research Centre	Ahmed E Kayed et al	https://www.epicov.org/acknowledgement/73/44/EPI_ISL_2227344.json	?	?	2021-05-22
Egypt/NRC-5442/2020	ncov	EPI_ISL_2232349	?	2020-05-24	Africa	Egypt	Egypt		Africa	Egypt	Egypt	genome	29867	Human	?	Male	20D	C.36	GR	Center of Scientific Excellence for Influenza Viruses (CSEIV), National Research Centre	Center of Scientific Excellence for Influenza Viruses (CSEIV), National Research Centre	Rabeh El-Shesheny et al	https://www.epicov.org/acknowledgement/23/49/EPI_ISL_2232349.json	?	?	2021-05-23
Egypt/NRC-5444/2020	ncov	EPI_ISL_2232347	?	2020-05-24	Africa	Egypt	Egypt		Africa	Egypt	Egypt	genome	29903	Human	?	Male	20D	C.36	GR	Center of Scientific Excellence for Influenza Viruses (CSEIV), National Research Centre	Center of Scientific Excellence for Influenza Viruses (CSEIV), National Research Centre	Rabeh El-Shesheny et al	https://www.epicov.org/acknowledgement/23/47/EPI_ISL_2232347.json	?	?	2021-05-23
Egypt/NRC-5445/2020	ncov	EPI_ISL_2232348	?	2020-05-24	Africa	Egypt	Egypt		Africa	Egypt	Egypt	genome	29903	Human	?	Male	20D	C.36	GR	Center of Scientific Excellence for Influenza Viruses (CSEIV), National Research Centre	Center of Scientific Excellence for Influenza Viruses (CSEIV), National Research Centre	Rabeh El-Shesheny et al	https://www.epicov.org/acknowledgement/23/48/EPI_ISL_2232348.json	?	?	2021-05-23
Egypt/NRC-5446/2020	ncov	EPI_ISL_2232328	?	2020-05-24	Africa	Egypt	Egypt		Africa	Egypt	Egypt	genome	29902	Human	?	Female	20D	C.36	GR	Center of Scientific Excellence for Influenza Viruses (CSEIV), National Research Centre	Center of Scientific Excellence for Influenza Viruses (CSEIV), National Research Centre	Rabeh El-Shesheny et al	https://www.epicov.org/acknowledgement/23/28/EPI_ISL_2232328.json	?	?	2021-05-23
Egypt/NRC-5447/2020	ncov	EPI_ISL_2232329	?	2020-05-24	Africa	Egypt	Egypt		Africa	Egypt	Egypt	genome	29903	Human	?	Female	20D	C.36	GR	Center of Scientific Excellence for Influenza Viruses (CSEIV), National Research Centre	Center of Scientific Excellence for Influenza Viruses (CSEIV), National Research Centre	Rabeh El-Shesheny et al	https://www.epicov.org/acknowledgement/23/29/EPI_ISL_2232329.json	?	?	2021-05-23
Egypt/NRC-5451/2020	ncov	EPI_ISL_2232346	?	2020-05-24	Africa	Egypt	Egypt		Africa	Egypt	Egypt	genome	29903	Human	?	Male	20D	C.36	GR	Center of Scientific Excellence for Influenza Viruses (CSEIV), National Research Centre	Center of Scientific Excellence for Influenza Viruses (CSEIV), National Research Centre	Rabeh El-Shesheny et al	https://www.epicov.org/acknowledgement/23/46/EPI_ISL_2232346.json	?	?	2021-05-23
Egypt/NRC-5455/2020	ncov	EPI_ISL_2232326	?	2020-05-24	Africa	Egypt	Egypt		Africa	Egypt	Egypt	genome	29900	Human	?	Female	20D	C.36	GR	Center of Scientific Excellence for Influenza Viruses (CSEIV), National Research Centre	Center of Scientific Excellence for Influenza Viruses (CSEIV), National Research Centre	Rabeh El-Shesheny et al	https://www.epicov.org/acknowledgement/23/26/EPI_ISL_2232326.json	?	?	2021-05-23
Egypt/NRC-5456/2020	ncov	EPI_ISL_2232327	?	2020-05-24	Africa	Egypt	Egypt		Africa	Egypt	Egypt	genome	29902	Human	?	Female	20B	B.1.1	GR	Center of Scientific Excellence for Influenza Viruses (CSEIV), National Research Centre	Center of Scientific Excellence for Influenza Viruses (CSEIV), National Research Centre	Rabeh El-Shesheny et al	https://www.epicov.org/acknowledgement/23/27/EPI_ISL_2232327.json	?	?	2021-05-23
Egypt/NRC-5461/2020	ncov	EPI_ISL_2232343	?	2020-05-24	Africa	Egypt	Egypt		Africa	Egypt	Egypt	genome	29903	Human	?	Male	20B	B.1.1	GR	Center of Scientific Excellence for Influenza Viruses (CSEIV), National Research Centre	Center of Scientific Excellence for Influenza Viruses (CSEIV), National Research Centre	Rabeh El-Shesheny et al	https://www.epicov.org/acknowledgement/23/43/EPI_ISL_2232343.json	?	?	2021-05-23
Egypt/NRC-5462/2020	ncov	EPI_ISL_2232344	?	2020-05-24	Africa	Egypt	Egypt		Africa	Egypt	Egypt	genome	29903	Human	?	Male	20B	B.1.1	GR	Center of Scientific Excellence for Influenza Viruses (CSEIV), National Research Centre	Center of Scientific Excellence for Influenza Viruses (CSEIV), National Research Centre	Rabeh El-Shesheny et al	https://www.epicov.org/acknowledgement/23/44/EPI_ISL_2232344.json	?	?	2021-05-23
Egypt/NRC-5463/2020	ncov	EPI_ISL_2232405	?	2020-05-24	Africa	Egypt	Egypt		Africa	Egypt	Egypt	genome	29903	Human	?	?	20C	B.1.170	GH	Center of Scientific Excellence for Influenza Viruses (CSEIV), National Research Centre	Center of Scientific Excellence for Influenza Viruses (CSEIV), National Research Centre	Rabeh El-Shesheny et al	https://www.epicov.org/acknowledgement/24/05/EPI_ISL_2232405.json	?	?	2021-05-23
Egypt/NRC-5464/2020	ncov	EPI_ISL_2232325	?	2020-05-24	Africa	Egypt	Egypt		Africa	Egypt	Egypt	genome	29903	Human	?	Female	20D	C.36	GR	Center of Scientific Excellence for Influenza Viruses (CSEIV), National Research Centre	Center of Scientific Excellence for Influenza Viruses (CSEIV), National Research Centre	Rabeh El-Shesheny et al	https://www.epicov.org/acknowledgement/23/25/EPI_ISL_2232325.json	?	?	2021-05-23
Egypt/NRC-5467/2020	ncov	EPI_ISL_2232302	?	2020-05-24	Africa	Egypt	Egypt		Africa	Egypt	Egypt	genome	29883	Human	?	Female	20B	B.1.1	GR	Center of Scientific Excellence for Influenza Viruses (CSEIV), National Research Centre	Center of Scientific Excellence for Influenza Viruses (CSEIV), National Research Centre	Rabeh El-Shesheny et al	https://www.epicov.org/acknowledgement/23/02/EPI_ISL_2232302.json	?	?	2021-05-23
Egypt/NRC-5520/2020	ncov	EPI_ISL_2232404	?	2020-05-31	Africa	Egypt	Egypt		Africa	Egypt	Egypt	genome	29903	Human	?	?	20B	B.1.1	GR	Center of Scientific Excellence for Influenza Viruses (CSEIV), National Research Centre	Center of Scientific Excellence for Influenza Viruses (CSEIV), National Research Centre	Rabeh El-Shesheny et al	https://www.epicov.org/acknowledgement/24/04/EPI_ISL_2232404.json	?	?	2021-05-23
Egypt/NRC-5540/2020	ncov	EPI_ISL_2232319	?	2020-05-31	Africa	Egypt	Egypt		Africa	Egypt	Egypt	genome	29899	Human	?	Female	20D	C.36	GR	Center of Scientific Excellence for Influenza Viruses (CSEIV), National Research Centre	Center of Scientific Excellence for Influenza Viruses (CSEIV), National Research Centre	Rabeh El-Shesheny et al	https://www.epicov.org/acknowledgement/23/19/EPI_ISL_2232319.json	?	?	2021-05-23
Egypt/NRC-5548/2020	ncov	EPI_ISL_2232338	?	2020-05-31	Africa	Egypt	Egypt		Africa	Egypt	Egypt	genome	29901	Human	?	Male	20D	C.36	GR	Center of Scientific Excellence for Influenza Viruses (CSEIV), National Research Centre	Center of Scientific Excellence for Influenza Viruses (CSEIV), National Research Centre	Rabeh El-Shesheny et al	https://www.epicov.org/acknowledgement/23/38/EPI_ISL_2232338.json	?	?	2021-05-23
Egypt/NRC-5586/2020	ncov	EPI_ISL_2232316	?	2020-05-31	Africa	Egypt	Egypt		Africa	Egypt	Egypt	genome	29878	Human	?	Female	20C	B.1.111	GH	Center of Scientific Excellence for Influenza Viruses (CSEIV), National Research Centre	Center of Scientific Excellence for Influenza Viruses (CSEIV), National Research Centre	Rabeh El-Shesheny et al	https://www.epicov.org/acknowledgement/23/16/EPI_ISL_2232316.json	?	?	2021-05-23
Egypt/NRC-5587/2020	ncov	EPI_ISL_2232317	?	2020-05-31	Africa	Egypt	Egypt		Africa	Egypt	Egypt	genome	29902	Human	?	Female	20C	B.1.111	GH	Center of Scientific Excellence for Influenza Viruses (CSEIV), National Research Centre	Center of Scientific Excellence for Influenza Viruses (CSEIV), National Research Centre	Rabeh El-Shesheny et al	https://www.epicov.org/acknowledgement/23/17/EPI_ISL_2232317.json	?	?	2021-05-23
Egypt/NRC-5589/2020	ncov	EPI_ISL_2232300	?	2020-05-31	Africa	Egypt	Egypt		Africa	Egypt	Egypt	genome	29871	Human	?	Female	20B	B.1.1	GR	Center of Scientific Excellence for Influenza Viruses (CSEIV), National Research Centre	Center of Scientific Excellence for Influenza Viruses (CSEIV), National Research Centre	Rabeh El-Shesheny et al	https://www.epicov.org/acknowledgement/23/00/EPI_ISL_2232300.json	?	?	2021-05-23
Egypt/NRC-5610/2020	ncov	EPI_ISL_2232313	?	2020-06-07	Africa	Egypt	Egypt		Africa	Egypt	Egypt	genome	29891	Human	?	Female	20D	C.36	GR	Center of Scientific Excellence for Influenza Viruses (CSEIV), National Research Centre	Center of Scientific Excellence for Influenza Viruses (CSEIV), National Research Centre	Rabeh El-Shesheny et al	https://www.epicov.org/acknowledgement/23/13/EPI_ISL_2232313.json	?	?	2021-05-23
Egypt/NRC-5611/2020	ncov	EPI_ISL_2232314	?	2020-06-07	Africa	Egypt	Egypt		Africa	Egypt	Egypt	genome	29891	Human	?	Female	20D	C.36	GR	Center of Scientific Excellence for Influenza Viruses (CSEIV), National Research Centre	Center of Scientific Excellence for Influenza Viruses (CSEIV), National Research Centre	Rabeh El-Shesheny et al	https://www.epicov.org/acknowledgement/23/14/EPI_ISL_2232314.json	?	?	2021-05-23
Egypt/NRC-5623/2020	ncov	EPI_ISL_2232292	?	2020-06-07	Africa	Egypt	Egypt		Africa	Egypt	Egypt	genome	29897	Human	?	Female	20D	C.36	GR	Center of Scientific Excellence for Influenza Viruses (CSEIV), National Research Centre	Center of Scientific Excellence for Influenza Viruses (CSEIV), National Research Centre	Rabeh El-Shesheny et al	https://www.epicov.org/acknowledgement/22/92/EPI_ISL_2232292.json	?	?	2021-05-23
Egypt/NRC-5625/2020	ncov	EPI_ISL_2232379	?	2020-05-31	Africa	Egypt	Egypt		Africa	Egypt	Egypt	genome	29903	Human	?	?	20B	B.1.1	GR	Center of Scientific Excellence for Influenza Viruses (CSEIV), National Research Centre	Center of Scientific Excellence for Influenza Viruses (CSEIV), National Research Centre	Rabeh El-Shesheny et al	https://www.epicov.org/acknowledgement/23/79/EPI_ISL_2232379.json	?	?	2021-05-23
Egypt/NRC-5626/2020	ncov	EPI_ISL_2232380	?	2020-05-31	Africa	Egypt	Egypt		Africa	Egypt	Egypt	genome	29901	Human	?	?	20B	B.1.1	GR	Center of Scientific Excellence for Influenza Viruses (CSEIV), National Research Centre	Center of Scientific Excellence for Influenza Viruses (CSEIV), National Research Centre	Rabeh El-Shesheny et al	https://www.epicov.org/acknowledgement/23/80/EPI_ISL_2232380.json	?	?	2021-05-23
Egypt/NRC-5628/2020	ncov	EPI_ISL_2232375	?	2020-05-31	Africa	Egypt	Egypt		Africa	Egypt	Egypt	genome	29903	Human	?	?	20B	B.1.1	GR	Center of Scientific Excellence for Influenza Viruses (CSEIV), National Research Centre	Center of Scientific Excellence for Influenza Viruses (CSEIV), National Research Centre	Rabeh El-Shesheny et al	https://www.epicov.org/acknowledgement/23/75/EPI_ISL_2232375.json	?	?	2021-05-23
Egypt/NRC-5630/2020	ncov	EPI_ISL_2232376	?	2020-05-31	Africa	Egypt	Egypt		Africa	Egypt	Egypt	genome	29881	Human	?	?	20B	B.1.1	GR	Center of Scientific Excellence for Influenza Viruses (CSEIV), National Research Centre	Center of Scientific Excellence for Influenza Viruses (CSEIV), National Research Centre	Rabeh El-Shesheny et al	https://www.epicov.org/acknowledgement/23/76/EPI_ISL_2232376.json	?	?	2021-05-23
Egypt/NRC-5638/2020	ncov	EPI_ISL_2232373	?	2020-06-07	Africa	Egypt	Egypt		Africa	Egypt	Egypt	genome	29891	Human	?	?	20C	B.1.170	GH	Center of Scientific Excellence for Influenza Viruses (CSEIV), National Research Centre	Center of Scientific Excellence for Influenza Viruses (CSEIV), National Research Centre	Rabeh El-Shesheny et al	https://www.epicov.org/acknowledgement/23/73/EPI_ISL_2232373.json	?	?	2021-05-23
Egypt/NRC-5641/2020	ncov	EPI_ISL_2232374	?	2020-06-07	Africa	Egypt	Egypt		Africa	Egypt	Egypt	genome	29901	Human	?	?	20C	B.1.170	GH	Center of Scientific Excellence for Influenza Viruses (CSEIV), National Research Centre	Center of Scientific Excellence for Influenza Viruses (CSEIV), National Research Centre	Rabeh El-Shesheny et al	https://www.epicov.org/acknowledgement/23/74/EPI_ISL_2232374.json	?	?	2021-05-23
Egypt/NRC-5643/2020	ncov	EPI_ISL_2232315	?	2020-06-07	Africa	Egypt	Egypt		Africa	Egypt	Egypt	genome	29903	Human	?	Female	20B	B.1.1	GR	Center of Scientific Excellence for Influenza Viruses (CSEIV), National Research Centre	Center of Scientific Excellence for Influenza Viruses (CSEIV), National Research Centre	Rabeh El-Shesheny et al	https://www.epicov.org/acknowledgement/23/15/EPI_ISL_2232315.json	?	?	2021-05-23
Egypt/NRC-5646/2020	ncov	EPI_ISL_2232377	?	2020-05-31	Africa	Egypt	Egypt		Africa	Egypt	Egypt	genome	29903	Human	?	?	20C	B.1.170	GH	Center of Scientific Excellence for Influenza Viruses (CSEIV), National Research Centre	Center of Scientific Excellence for Influenza Viruses (CSEIV), National Research Centre	Rabeh El-Shesheny et al	https://www.epicov.org/acknowledgement/23/77/EPI_ISL_2232377.json	?	?	2021-05-23
Egypt/NRC-5648/2020	ncov	EPI_ISL_2232378	?	2020-05-31	Africa	Egypt	Egypt		Africa	Egypt	Egypt	genome	29903	Human	?	?	20C	B.1.170	GH	Center of Scientific Excellence for Influenza Viruses (CSEIV), National Research Centre	Center of Scientific Excellence for Influenza Viruses (CSEIV), National Research Centre	Rabeh El-Shesheny et al	https://www.epicov.org/acknowledgement/23/78/EPI_ISL_2232378.json	?	?	2021-05-23
Egypt/NRC-5756/2020	ncov	EPI_ISL_2232252	?	2020-06-07	Africa	Egypt	Egypt		Africa	Egypt	Egypt	genome	29902	Human	?	?	20B	B.1.1	GR	Center of Scientific Excellence for Influenza Viruses (CSEIV), National Research Centre	Center of Scientific Excellence for Influenza Viruses (CSEIV), National Research Centre	Rabeh El-Shesheny et al	https://www.epicov.org/acknowledgement/22/52/EPI_ISL_2232252.json	?	?	2021-05-23
Egypt/NRC-5767/2020	ncov	EPI_ISL_2232342	?	2020-06-07	Africa	Egypt	Egypt		Africa	Egypt	Egypt	genome	29902	Human	?	Male	20A	B.1.398	G	Center of Scientific Excellence for Influenza Viruses (CSEIV), National Research Centre	Center of Scientific Excellence for Influenza Viruses (CSEIV), National Research Centre	Rabeh El-Shesheny et al	https://www.epicov.org/acknowledgement/23/42/EPI_ISL_2232342.json	?	?	2021-05-23
Egypt/NRC-5781/2020	ncov	EPI_ISL_2232403	?	2020-06-07	Africa	Egypt	Egypt		Africa	Egypt	Egypt	genome	29902	Human	?	?	20C	B.1.170	GH	Center of Scientific Excellence for Influenza Viruses (CSEIV), National Research Centre	Center of Scientific Excellence for Influenza Viruses (CSEIV), National Research Centre	Rabeh El-Shesheny et al	https://www.epicov.org/acknowledgement/24/03/EPI_ISL_2232403.json	?	?	2021-05-23
Egypt/NRC-5797/2020	ncov	EPI_ISL_2232340	?	2020-06-14	Africa	Egypt	Egypt		Africa	Egypt	Egypt	genome	29903	Human	?	Male	20C	B.1	GH	Center of Scientific Excellence for Influenza Viruses (CSEIV), National Research Centre	Center of Scientific Excellence for Influenza Viruses (CSEIV), National Research Centre	Rabeh El-Shesheny et al	https://www.epicov.org/acknowledgement/23/40/EPI_ISL_2232340.json	?	?	2021-05-23
Egypt/NRC-5799/2020	ncov	EPI_ISL_2232323	?	2020-06-14	Africa	Egypt	Egypt		Africa	Egypt	Egypt	genome	29878	Human	?	Female	20A	B.1	G	Center of Scientific Excellence for Influenza Viruses (CSEIV), National Research Centre	Center of Scientific Excellence for Influenza Viruses (CSEIV), National Research Centre	Rabeh El-Shesheny et al	https://www.epicov.org/acknowledgement/23/23/EPI_ISL_2232323.json	?	?	2021-05-23
Egypt/NRC-5817/2020	ncov	EPI_ISL_2232341	?	2020-06-14	Africa	Egypt	Egypt		Africa	Egypt	Egypt	genome	29878	Human	?	Male	20C	B.1	GH	Center of Scientific Excellence for Influenza Viruses (CSEIV), National Research Centre	Center of Scientific Excellence for Influenza Viruses (CSEIV), National Research Centre	Rabeh El-Shesheny et al	https://www.epicov.org/acknowledgement/23/41/EPI_ISL_2232341.json	?	?	2021-05-23
Egypt/NRC-5836/2020	ncov	EPI_ISL_2232268	?	2020-06-14	Africa	Egypt	Egypt		Africa	Egypt	Egypt	genome	29878	Human	?	Female	20A	B.1	GH	Center of Scientific Excellence for Influenza Viruses (CSEIV), National Research Centre	Center of Scientific Excellence for Influenza Viruses (CSEIV), National Research Centre	Rabeh El-Shesheny et al	https://www.epicov.org/acknowledgement/22/68/EPI_ISL_2232268.json	?	?	2021-05-23
Egypt/NRC-5844/2020	ncov	EPI_ISL_2232393	?	2020-06-14	Africa	Egypt	Egypt		Africa	Egypt	Egypt	genome	29899	Human	?	?	20C	B.1	GH	Center of Scientific Excellence for Influenza Viruses (CSEIV), National Research Centre	Center of Scientific Excellence for Influenza Viruses (CSEIV), National Research Centre	Rabeh El-Shesheny et al	https://www.epicov.org/acknowledgement/23/93/EPI_ISL_2232393.json	?	?	2021-05-23
Egypt/NRC-5852/2020	ncov	EPI_ISL_2232267	?	2020-06-14	Africa	Egypt	Egypt		Africa	Egypt	Egypt	genome	29878	Human	?	Female	20D	C.36	GR	Center of Scientific Excellence for Influenza Viruses (CSEIV), National Research Centre	Center of Scientific Excellence for Influenza Viruses (CSEIV), National Research Centre	Rabeh El-Shesheny et al	https://www.epicov.org/acknowledgement/22/67/EPI_ISL_2232267.json	?	?	2021-05-23
Egypt/NRC-5853/2020	ncov	EPI_ISL_2232321	?	2020-06-14	Africa	Egypt	Egypt		Africa	Egypt	Egypt	genome	29899	Human	?	Female	20D	C.36	GR	Center of Scientific Excellence for Influenza Viruses (CSEIV), National Research Centre	Center of Scientific Excellence for Influenza Viruses (CSEIV), National Research Centre	Rabeh El-Shesheny et al	https://www.epicov.org/acknowledgement/23/21/EPI_ISL_2232321.json	?	?	2021-05-23
Egypt/NRC-5863/2020	ncov	EPI_ISL_2232397	?	2020-06-14	Africa	Egypt	Egypt		Africa	Egypt	Egypt	genome	29903	Human	?	?	20D	C.36	GR	Center of Scientific Excellence for Influenza Viruses (CSEIV), National Research Centre	Center of Scientific Excellence for Influenza Viruses (CSEIV), National Research Centre	Rabeh El-Shesheny et al	https://www.epicov.org/acknowledgement/23/97/EPI_ISL_2232397.json	?	?	2021-05-23
Egypt/NRC-5864/2020	ncov	EPI_ISL_2232322	?	2020-06-14	Africa	Egypt	Egypt		Africa	Egypt	Egypt	genome	29902	Human	?	Female	20C	B.1.170	GH	Center of Scientific Excellence for Influenza Viruses (CSEIV), National Research Centre	Center of Scientific Excellence for Influenza Viruses (CSEIV), National Research Centre	Rabeh El-Shesheny et al	https://www.epicov.org/acknowledgement/23/22/EPI_ISL_2232322.json	?	?	2021-05-23
Egypt/NRC-5868/2020	ncov	EPI_ISL_2380073	?	2020-06-14	Africa	Egypt	Egypt		Africa	Egypt	Egypt	genome	29905	Human	?	?	20B	B.1.1	GR	Center of Scientific Excellence for Influenza Viruses (CSEIV), National Research Centre	Center of Scientific Excellence for Influenza Viruses (CSEIV), National Research Centre	Rabeh El-Shesheny et al	https://www.epicov.org/acknowledgement/00/73/EPI_ISL_2380073.json	?	?	2021-06-02
Egypt/NRC-5870/2020	ncov	EPI_ISL_2232398	?	2020-06-14	Africa	Egypt	Egypt		Africa	Egypt	Egypt	genome	29868	Human	?	?	20A	B.1.362	G	Center of Scientific Excellence for Influenza Viruses (CSEIV), National Research Centre	Center of Scientific Excellence for Influenza Viruses (CSEIV), National Research Centre	Rabeh El-Shesheny et al	https://www.epicov.org/acknowledgement/23/98/EPI_ISL_2232398.json	?	?	2021-05-23
Egypt/NRC-5871/2020	ncov	EPI_ISL_2232399	?	2020-06-14	Africa	Egypt	Egypt		Africa	Egypt	Egypt	genome	29902	Human	?	?	20C	B.1.170	GH	Center of Scientific Excellence for Influenza Viruses (CSEIV), National Research Centre	Center of Scientific Excellence for Influenza Viruses (CSEIV), National Research Centre	Rabeh El-Shesheny et al	https://www.epicov.org/acknowledgement/23/99/EPI_ISL_2232399.json	?	?	2021-05-23
Egypt/NRC-5872/2020	ncov	EPI_ISL_2232400	?	2020-06-14	Africa	Egypt	Egypt		Africa	Egypt	Egypt	genome	29902	Human	?	?	20C	B.1.170	GH	Center of Scientific Excellence for Influenza Viruses (CSEIV), National Research Centre	Center of Scientific Excellence for Influenza Viruses (CSEIV), National Research Centre	Rabeh El-Shesheny et al	https://www.epicov.org/acknowledgement/24/00/EPI_ISL_2232400.json	?	?	2021-05-23
Egypt/NRC-5873/2020	ncov	EPI_ISL_2232291	?	2020-06-14	Africa	Egypt	Egypt		Africa	Egypt	Egypt	genome	29904	Human	?	?	20C	B.1.170	GH	Center of Scientific Excellence for Influenza Viruses (CSEIV), National Research Centre	Center of Scientific Excellence for Influenza Viruses (CSEIV), National Research Centre	Rabeh El-Shesheny et al	https://www.epicov.org/acknowledgement/22/91/EPI_ISL_2232291.json	?	?	2021-05-23
Egypt/NRC-5874/2020	ncov	EPI_ISL_2232401	?	2020-06-14	Africa	Egypt	Egypt		Africa	Egypt	Egypt	genome	29902	Human	?	?	20C	B.1.170	GH	Center of Scientific Excellence for Influenza Viruses (CSEIV), National Research Centre	Center of Scientific Excellence for Influenza Viruses (CSEIV), National Research Centre	Rabeh El-Shesheny et al	https://www.epicov.org/acknowledgement/24/01/EPI_ISL_2232401.json	?	?	2021-05-23
Egypt/NRC-5875/2020	ncov	EPI_ISL_2232402	?	2020-06-14	Africa	Egypt	Egypt		Africa	Egypt	Egypt	genome	29902	Human	?	?	20C	B.1.170	GH	Center of Scientific Excellence for Influenza Viruses (CSEIV), National Research Centre	Center of Scientific Excellence for Influenza Viruses (CSEIV), National Research Centre	Rabeh El-Shesheny et al	https://www.epicov.org/acknowledgement/24/02/EPI_ISL_2232402.json	?	?	2021-05-23
Egypt/NRC-5876/2020	ncov	EPI_ISL_2232259	?	2020-06-14	Africa	Egypt	Egypt		Africa	Egypt	Egypt	genome	29876	Human	?	?	20C	B.1.170	GH	Center of Scientific Excellence for Influenza Viruses (CSEIV), National Research Centre	Center of Scientific Excellence for Influenza Viruses (CSEIV), National Research Centre	Rabeh El-Shesheny et al	https://www.epicov.org/acknowledgement/22/59/EPI_ISL_2232259.json	?	?	2021-05-23
Egypt/NRC-5877/2020	ncov	EPI_ISL_2232392	?	2020-06-14	Africa	Egypt	Egypt		Africa	Egypt	Egypt	genome	29866	Human	?	?	20C	B.1.170	GH	Center of Scientific Excellence for Influenza Viruses (CSEIV), National Research Centre	Center of Scientific Excellence for Influenza Viruses (CSEIV), National Research Centre	Rabeh El-Shesheny et al	https://www.epicov.org/acknowledgement/23/92/EPI_ISL_2232392.json	?	?	2021-05-23
Egypt/NRC-5878/2020	ncov	EPI_ISL_2232394	?	2020-06-14	Africa	Egypt	Egypt		Africa	Egypt	Egypt	genome	29866	Human	?	?	20C	B.1.170	GH	Center of Scientific Excellence for Influenza Viruses (CSEIV), National Research Centre	Center of Scientific Excellence for Influenza Viruses (CSEIV), National Research Centre	Rabeh El-Shesheny et al	https://www.epicov.org/acknowledgement/23/94/EPI_ISL_2232394.json	?	?	2021-05-23
Egypt/NRC-5879/2020	ncov	EPI_ISL_2232391	?	2020-06-14	Africa	Egypt	Egypt		Africa	Egypt	Egypt	genome	29902	Human	?	?	20C	B.1.170	GH	Center of Scientific Excellence for Influenza Viruses (CSEIV), National Research Centre	Center of Scientific Excellence for Influenza Viruses (CSEIV), National Research Centre	Rabeh El-Shesheny et al	https://www.epicov.org/acknowledgement/23/91/EPI_ISL_2232391.json	?	?	2021-05-23
Egypt/NRC-5880/2020	ncov	EPI_ISL_2232290	?	2020-06-14	Africa	Egypt	Egypt		Africa	Egypt	Egypt	genome	29892	Human	?	?	20C	B.1.170	GH	Center of Scientific Excellence for Influenza Viruses (CSEIV), National Research Centre	Center of Scientific Excellence for Influenza Viruses (CSEIV), National Research Centre	Rabeh El-Shesheny et al	https://www.epicov.org/acknowledgement/22/90/EPI_ISL_2232290.json	?	?	2021-05-23
Egypt/NRC-5882/2020	ncov	EPI_ISL_2232296	?	2020-06-14	Africa	Egypt	Egypt		Africa	Egypt	Egypt	genome	29903	Human	?	?	20C	B.1.170	GH	Center of Scientific Excellence for Influenza Viruses (CSEIV), National Research Centre	Center of Scientific Excellence for Influenza Viruses (CSEIV), National Research Centre	Rabeh El-Shesheny et al	https://www.epicov.org/acknowledgement/22/96/EPI_ISL_2232296.json	?	?	2021-05-23
Egypt/NRC-5883/2020	ncov	EPI_ISL_2380091	?	2020-06-14	Africa	Egypt	Egypt		Africa	Egypt	Egypt	genome	29904	Human	?	?	20C	B.1.170	GH	Center of Scientific Excellence for Influenza Viruses (CSEIV), National Research Centre	Center of Scientific Excellence for Influenza Viruses (CSEIV), National Research Centre	Rabeh El-Shesheny et al	https://www.epicov.org/acknowledgement/00/91/EPI_ISL_2380091.json	?	?	2021-06-02
Egypt/NRC-5884/2020	ncov	EPI_ISL_2232396	?	2020-06-14	Africa	Egypt	Egypt		Africa	Egypt	Egypt	genome	29903	Human	?	?	20C	B.1.170	GH	Center of Scientific Excellence for Influenza Viruses (CSEIV), National Research Centre	Center of Scientific Excellence for Influenza Viruses (CSEIV), National Research Centre	Rabeh El-Shesheny et al	https://www.epicov.org/acknowledgement/23/96/EPI_ISL_2232396.json	?	?	2021-05-23
Egypt/NRC-5885/2020	ncov	EPI_ISL_2232395	?	2020-06-14	Africa	Egypt	Egypt		Africa	Egypt	Egypt	genome	29903	Human	?	?	20C	B.1.170	GH	Center of Scientific Excellence for Influenza Viruses (CSEIV), National Research Centre	Center of Scientific Excellence for Influenza Viruses (CSEIV), National Research Centre	Rabeh El-Shesheny et al	https://www.epicov.org/acknowledgement/23/95/EPI_ISL_2232395.json	?	?	2021-05-23
Egypt/NRC-5886/2020	ncov	EPI_ISL_2232301	?	2020-06-14	Africa	Egypt	Egypt		Africa	Egypt	Egypt	genome	29899	Human	?	Female	20B	B.1.1	GR	Center of Scientific Excellence for Influenza Viruses (CSEIV), National Research Centre	Center of Scientific Excellence for Influenza Viruses (CSEIV), National Research Centre	Rabeh El-Shesheny et al	https://www.epicov.org/acknowledgement/23/01/EPI_ISL_2232301.json	?	?	2021-05-23
Egypt/NRC-5890/2020	ncov	EPI_ISL_2232320	?	2020-06-14	Africa	Egypt	Egypt		Africa	Egypt	Egypt	genome	29902	Human	?	Female	20A	B.1.195	G	Center of Scientific Excellence for Influenza Viruses (CSEIV), National Research Centre	Center of Scientific Excellence for Influenza Viruses (CSEIV), National Research Centre	Rabeh El-Shesheny et al	https://www.epicov.org/acknowledgement/23/20/EPI_ISL_2232320.json	?	?	2021-05-23
Egypt/NRC-5892/2020	ncov	EPI_ISL_2232390	?	2020-06-14	Africa	Egypt	Egypt		Africa	Egypt	Egypt	genome	29903	Human	?	?	20A	B.1.195	G	Center of Scientific Excellence for Influenza Viruses (CSEIV), National Research Centre	Center of Scientific Excellence for Influenza Viruses (CSEIV), National Research Centre	Rabeh El-Shesheny et al	https://www.epicov.org/acknowledgement/23/90/EPI_ISL_2232390.json	?	?	2021-05-23
Egypt/NRC-5900/2020	ncov	EPI_ISL_2232286	?	2020-06-21	Africa	Egypt	Egypt		Africa	Egypt	Egypt	genome	29893	Human	?	?	20C	B.1	GH	Center of Scientific Excellence for Influenza Viruses (CSEIV), National Research Centre	Center of Scientific Excellence for Influenza Viruses (CSEIV), National Research Centre	Rabeh El-Shesheny et al	https://www.epicov.org/acknowledgement/22/86/EPI_ISL_2232286.json	?	?	2021-05-23
Egypt/NRC-5909/2020	ncov	EPI_ISL_2232389	?	2020-06-14	Africa	Egypt	Egypt		Africa	Egypt	Egypt	genome	29893	Human	?	?	20C	B.1	GH	Center of Scientific Excellence for Influenza Viruses (CSEIV), National Research Centre	Center of Scientific Excellence for Influenza Viruses (CSEIV), National Research Centre	Rabeh El-Shesheny et al	https://www.epicov.org/acknowledgement/23/89/EPI_ISL_2232389.json	?	?	2021-05-23
Egypt/NRC-5911/2020	ncov	EPI_ISL_2232289	?	2020-06-14	Africa	Egypt	Egypt		Africa	Egypt	Egypt	genome	29898	Human	?	?	20C	B.1	GH	Center of Scientific Excellence for Influenza Viruses (CSEIV), National Research Centre	Center of Scientific Excellence for Influenza Viruses (CSEIV), National Research Centre	Rabeh El-Shesheny et al	https://www.epicov.org/acknowledgement/22/89/EPI_ISL_2232289.json	?	?	2021-05-23
Egypt/NRC-5912/2020	ncov	EPI_ISL_2232293	?	2020-06-14	Africa	Egypt	Egypt		Africa	Egypt	Egypt	genome	29899	Human	?	?	20C	B.1	GH	Center of Scientific Excellence for Influenza Viruses (CSEIV), National Research Centre	Center of Scientific Excellence for Influenza Viruses (CSEIV), National Research Centre	Rabeh El-Shesheny et al	https://www.epicov.org/acknowledgement/22/93/EPI_ISL_2232293.json	?	?	2021-05-23
Egypt/NRC-5918/2020	ncov	EPI_ISL_2380082	?	2020-06-14	Africa	Egypt	Egypt		Africa	Egypt	Egypt	genome	29902	Human	?	?	20C	B.1	GH	Center of Scientific Excellence for Influenza Viruses (CSEIV), National Research Centre	Center of Scientific Excellence for Influenza Viruses (CSEIV), National Research Centre	Rabeh El-Shesheny et al	https://www.epicov.org/acknowledgement/00/82/EPI_ISL_2380082.json	?	?	2021-06-02
Egypt/NRC-5972/2020	ncov	EPI_ISL_2380086	?	2020-06-21	Africa	Egypt	Egypt		Africa	Egypt	Egypt	genome	29862	Human	?	?	20C	B.1.170	GH	Center of Scientific Excellence for Influenza Viruses (CSEIV), National Research Centre	Center of Scientific Excellence for Influenza Viruses (CSEIV), National Research Centre	Rabeh El-Shesheny et al	https://www.epicov.org/acknowledgement/00/86/EPI_ISL_2380086.json	?	?	2021-06-02
Egypt/NRC-5980/2020	ncov	EPI_ISL_2232287	?	2020-06-21	Africa	Egypt	Egypt		Africa	Egypt	Egypt	genome	29901	Human	?	?	20C	B.1	GH	Center of Scientific Excellence for Influenza Viruses (CSEIV), National Research Centre	Center of Scientific Excellence for Influenza Viruses (CSEIV), National Research Centre	Rabeh El-Shesheny et al	https://www.epicov.org/acknowledgement/22/87/EPI_ISL_2232287.json	?	?	2021-05-23
Egypt/NRC-5981/2020	ncov	EPI_ISL_2232388	?	2020-06-21	Africa	Egypt	Egypt		Africa	Egypt	Egypt	genome	29902	Human	?	?	20C	B.1	GH	Center of Scientific Excellence for Influenza Viruses (CSEIV), National Research Centre	Center of Scientific Excellence for Influenza Viruses (CSEIV), National Research Centre	Rabeh El-Shesheny et al	https://www.epicov.org/acknowledgement/23/88/EPI_ISL_2232388.json	?	?	2021-05-23
Egypt/NRC-5982/2020	ncov	EPI_ISL_2232288	?	2020-06-21	Africa	Egypt	Egypt		Africa	Egypt	Egypt	genome	29891	Human	?	?	20C	B.1	GH	Center of Scientific Excellence for Influenza Viruses (CSEIV), National Research Centre	Center of Scientific Excellence for Influenza Viruses (CSEIV), National Research Centre	Rabeh El-Shesheny et al	https://www.epicov.org/acknowledgement/22/88/EPI_ISL_2232288.json	?	?	2021-05-23
Egypt/NRC-5983/2020	ncov	EPI_ISL_2232385	?	2020-06-21	Africa	Egypt	Egypt		Africa	Egypt	Egypt	genome	29903	Human	?	?	20C	B.1	GH	Center of Scientific Excellence for Influenza Viruses (CSEIV), National Research Centre	Center of Scientific Excellence for Influenza Viruses (CSEIV), National Research Centre	Rabeh El-Shesheny et al	https://www.epicov.org/acknowledgement/23/85/EPI_ISL_2232385.json	?	?	2021-05-23
Egypt/NRC-5984/2020	ncov	EPI_ISL_2232386	?	2020-06-21	Africa	Egypt	Egypt		Africa	Egypt	Egypt	genome	29902	Human	?	?	20C	B.1	GH	Center of Scientific Excellence for Influenza Viruses (CSEIV), National Research Centre	Center of Scientific Excellence for Influenza Viruses (CSEIV), National Research Centre	Rabeh El-Shesheny et al	https://www.epicov.org/acknowledgement/23/86/EPI_ISL_2232386.json	?	?	2021-05-23
Egypt/NRC-5990/2020	ncov	EPI_ISL_2232295	?	2020-06-21	Africa	Egypt	Egypt		Africa	Egypt	Egypt	genome	29867	Human	?	?	20A	B.1.195	G	Center of Scientific Excellence for Influenza Viruses (CSEIV), National Research Centre	Center of Scientific Excellence for Influenza Viruses (CSEIV), National Research Centre	Rabeh El-Shesheny et al	https://www.epicov.org/acknowledgement/22/95/EPI_ISL_2232295.json	?	?	2021-05-23
Egypt/NRC-6000/2020	ncov	EPI_ISL_2232265	?	2020-06-21	Africa	Egypt	Egypt		Africa	Egypt	Egypt	genome	29865	Human	?	Female	20D	C.36	GR	Center of Scientific Excellence for Influenza Viruses (CSEIV), National Research Centre	Center of Scientific Excellence for Influenza Viruses (CSEIV), National Research Centre	Rabeh El-Shesheny et al	https://www.epicov.org/acknowledgement/22/65/EPI_ISL_2232265.json	?	?	2021-05-23
Egypt/NRC-6001/2020	ncov	EPI_ISL_2232294	?	2020-06-21	Africa	Egypt	Egypt		Africa	Egypt	Egypt	genome	29902	Human	?	Female	20D	C.36	GR	Center of Scientific Excellence for Influenza Viruses (CSEIV), National Research Centre	Center of Scientific Excellence for Influenza Viruses (CSEIV), National Research Centre	Rabeh El-Shesheny et al	https://www.epicov.org/acknowledgement/22/94/EPI_ISL_2232294.json	?	?	2021-05-23
Egypt/NRC-6003/2020	ncov	EPI_ISL_2380077	?	2020-06-21	Africa	Egypt	Egypt		Africa	Egypt	Egypt	genome	29904	Human	?	Male	20D	C.36	GR	Center of Scientific Excellence for Influenza Viruses (CSEIV), National Research Centre	Center of Scientific Excellence for Influenza Viruses (CSEIV), National Research Centre	Rabeh El-Shesheny et al	https://www.epicov.org/acknowledgement/00/77/EPI_ISL_2380077.json	?	?	2021-06-02
Egypt/NRC-6004/2020	ncov	EPI_ISL_2232339	?	2020-06-21	Africa	Egypt	Egypt		Africa	Egypt	Egypt	genome	29903	Human	?	Male	20A	B.1	G	Center of Scientific Excellence for Influenza Viruses (CSEIV), National Research Centre	Center of Scientific Excellence for Influenza Viruses (CSEIV), National Research Centre	Rabeh El-Shesheny et al	https://www.epicov.org/acknowledgement/23/39/EPI_ISL_2232339.json	?	?	2021-05-23
Egypt/NRC-6012/2020	ncov	EPI_ISL_2232318	?	2020-06-21	Africa	Egypt	Egypt		Africa	Egypt	Egypt	genome	29903	Human	?	Female	20B	B.1.1	GR	Center of Scientific Excellence for Influenza Viruses (CSEIV), National Research Centre	Center of Scientific Excellence for Influenza Viruses (CSEIV), National Research Centre	Rabeh El-Shesheny et al	https://www.epicov.org/acknowledgement/23/18/EPI_ISL_2232318.json	?	?	2021-05-23
Egypt/NRC-6015/2020	ncov	EPI_ISL_2232266	?	2020-06-21	Africa	Egypt	Egypt		Africa	Egypt	Egypt	genome	29865	Human	?	Female	20D	C.36	GR	Center of Scientific Excellence for Influenza Viruses (CSEIV), National Research Centre	Center of Scientific Excellence for Influenza Viruses (CSEIV), National Research Centre	Rabeh El-Shesheny et al	https://www.epicov.org/acknowledgement/22/66/EPI_ISL_2232266.json	?	?	2021-05-23
Egypt/NRC-6021/2020	ncov	EPI_ISL_2232298	?	2020-06-21	Africa	Egypt	Egypt		Africa	Egypt	Egypt	genome	29897	Human	?	Male	20C	B.1	GH	Center of Scientific Excellence for Influenza Viruses (CSEIV), National Research Centre	Center of Scientific Excellence for Influenza Viruses (CSEIV), National Research Centre	Rabeh El-Shesheny et al	https://www.epicov.org/acknowledgement/22/98/EPI_ISL_2232298.json	?	?	2021-05-23
Egypt/NRC-6025/2020	ncov	EPI_ISL_2232387	?	2020-06-21	Africa	Egypt	Egypt		Africa	Egypt	Egypt	genome	29898	Human	?	?	20C	B.1.170	GH	Center of Scientific Excellence for Influenza Viruses (CSEIV), National Research Centre	Center of Scientific Excellence for Influenza Viruses (CSEIV), National Research Centre	Rabeh El-Shesheny et al	https://www.epicov.org/acknowledgement/23/87/EPI_ISL_2232387.json	?	?	2021-05-23
Egypt/NRC-6030/2020	ncov	EPI_ISL_2380088	?	2020-06-21	Africa	Egypt	Egypt		Africa	Egypt	Egypt	genome	29865	Human	?	?	20C	B.1.170	GH	Center of Scientific Excellence for Influenza Viruses (CSEIV), National Research Centre	Center of Scientific Excellence for Influenza Viruses (CSEIV), National Research Centre	Rabeh El-Shesheny et al	https://www.epicov.org/acknowledgement/00/88/EPI_ISL_2380088.json	?	?	2021-06-02
Egypt/NRC-6037/2020	ncov	EPI_ISL_2380079	?	2020-06-21	Africa	Egypt	Egypt		Africa	Egypt	Egypt	genome	29866	Human	?	?	20A	B.1.195	G	Center of Scientific Excellence for Influenza Viruses (CSEIV), National Research Centre	Center of Scientific Excellence for Influenza Viruses (CSEIV), National Research Centre	Rabeh El-Shesheny et al	https://www.epicov.org/acknowledgement/00/79/EPI_ISL_2380079.json	?	?	2021-06-02
Egypt/NRC-6048/2020	ncov	EPI_ISL_2232384	?	2020-06-21	Africa	Egypt	Egypt		Africa	Egypt	Egypt	genome	29891	Human	?	?	20C	B.1	GH	Center of Scientific Excellence for Influenza Viruses (CSEIV), National Research Centre	Center of Scientific Excellence for Influenza Viruses (CSEIV), National Research Centre	Rabeh El-Shesheny et al	https://www.epicov.org/acknowledgement/23/84/EPI_ISL_2232384.json	?	?	2021-05-23
Egypt/NRC-6050/2020	ncov	EPI_ISL_2380075	?	2020-06-21	Africa	Egypt	Egypt		Africa	Egypt	Egypt	genome	29879	Human	?	?	20A	B.1.606	GH	Center of Scientific Excellence for Influenza Viruses (CSEIV), National Research Centre	Center of Scientific Excellence for Influenza Viruses (CSEIV), National Research Centre	Rabeh El-Shesheny et al	https://www.epicov.org/acknowledgement/00/75/EPI_ISL_2380075.json	?	?	2021-06-02
Egypt/NRC-6051/2020	ncov	EPI_ISL_2232285	?	2020-06-21	Africa	Egypt	Egypt		Africa	Egypt	Egypt	genome	29886	Human	?	?	20C	B.1	GH	Center of Scientific Excellence for Influenza Viruses (CSEIV), National Research Centre	Center of Scientific Excellence for Influenza Viruses (CSEIV), National Research Centre	Rabeh El-Shesheny et al	https://www.epicov.org/acknowledgement/22/85/EPI_ISL_2232285.json	?	?	2021-05-23
Egypt/NRC-6069/2020	ncov	EPI_ISL_2232272	?	2020-06-21	Africa	Egypt	Egypt		Africa	Egypt	Egypt	genome	29878	Human	?	Male	20A	B.1.544	GH	Center of Scientific Excellence for Influenza Viruses (CSEIV), National Research Centre	Center of Scientific Excellence for Influenza Viruses (CSEIV), National Research Centre	Rabeh El-Shesheny et al	https://www.epicov.org/acknowledgement/22/72/EPI_ISL_2232272.json	?	?	2021-05-23
Egypt/NRC-6071/2020	ncov	EPI_ISL_2232383	?	2020-06-21	Africa	Egypt	Egypt		Africa	Egypt	Egypt	genome	29903	Human	?	?	20D	C.36	GR	Center of Scientific Excellence for Influenza Viruses (CSEIV), National Research Centre	Center of Scientific Excellence for Influenza Viruses (CSEIV), National Research Centre	Rabeh El-Shesheny et al	https://www.epicov.org/acknowledgement/23/83/EPI_ISL_2232383.json	?	?	2021-05-23
Egypt/NRC-6073/2020	ncov	EPI_ISL_2232299	?	2020-06-21	Africa	Egypt	Egypt		Africa	Egypt	Egypt	genome	29862	Human	?	?	20C	B.1	GH	Center of Scientific Excellence for Influenza Viruses (CSEIV), National Research Centre	Center of Scientific Excellence for Influenza Viruses (CSEIV), National Research Centre	Rabeh El-Shesheny et al	https://www.epicov.org/acknowledgement/22/99/EPI_ISL_2232299.json	?	?	2021-05-23
Egypt/NRC-6076/2020	ncov	EPI_ISL_2232297	?	2020-06-21	Africa	Egypt	Egypt		Africa	Egypt	Egypt	genome	29890	Human	?	Male	20C	B.1	GH	Center of Scientific Excellence for Influenza Viruses (CSEIV), National Research Centre	Center of Scientific Excellence for Influenza Viruses (CSEIV), National Research Centre	Rabeh El-Shesheny et al	https://www.epicov.org/acknowledgement/22/97/EPI_ISL_2232297.json	?	?	2021-05-23
Egypt/NRC-6082/2020	ncov	EPI_ISL_2380085	?	2020-06-28	Africa	Egypt	Egypt		Africa	Egypt	Egypt	genome	29876	Human	?	Male	20C	B.1	GH	Center of Scientific Excellence for Influenza Viruses (CSEIV), National Research Centre	Center of Scientific Excellence for Influenza Viruses (CSEIV), National Research Centre	Rabeh El-Shesheny et al	https://www.epicov.org/acknowledgement/00/85/EPI_ISL_2380085.json	?	?	2021-06-02
Egypt/NRC-6089/2020	ncov	EPI_ISL_2232264	?	2020-06-28	Africa	Egypt	Egypt		Africa	Egypt	Egypt	genome	29903	Human	?	Female	20D	C.36	GR	Center of Scientific Excellence for Influenza Viruses (CSEIV), National Research Centre	Center of Scientific Excellence for Influenza Viruses (CSEIV), National Research Centre	Rabeh El-Shesheny et al	https://www.epicov.org/acknowledgement/22/64/EPI_ISL_2232264.json	?	?	2021-05-23
Egypt/NRC-6099/2020	ncov	EPI_ISL_2232284	?	2020-06-28	Africa	Egypt	Egypt		Africa	Egypt	Egypt	genome	29873	Human	?	?	20A	B.1	GH	Center of Scientific Excellence for Influenza Viruses (CSEIV), National Research Centre	Center of Scientific Excellence for Influenza Viruses (CSEIV), National Research Centre	Rabeh El-Shesheny et al	https://www.epicov.org/acknowledgement/22/84/EPI_ISL_2232284.json	?	?	2021-05-23
Egypt/NRC-6102/2020	ncov	EPI_ISL_2380081	?	2020-06-28	Africa	Egypt	Egypt		Africa	Egypt	Egypt	genome	29884	Human	?	Female	20B	B.1.1.1	GR	Center of Scientific Excellence for Influenza Viruses (CSEIV), National Research Centre	Center of Scientific Excellence for Influenza Viruses (CSEIV), National Research Centre	Rabeh El-Shesheny et al	https://www.epicov.org/acknowledgement/00/81/EPI_ISL_2380081.json	?	?	2021-06-02
Egypt/NRC-6117/2020	ncov	EPI_ISL_2232303	?	2020-06-28	Africa	Egypt	Egypt		Africa	Egypt	Egypt	genome	29866	Human	?	?	20C	B.1.170	GH	Center of Scientific Excellence for Influenza Viruses (CSEIV), National Research Centre	Center of Scientific Excellence for Influenza Viruses (CSEIV), National Research Centre	Rabeh El-Shesheny et al	https://www.epicov.org/acknowledgement/23/03/EPI_ISL_2232303.json	?	?	2021-05-23
Egypt/NRC-6141/2020	ncov	EPI_ISL_2232283	?	2020-06-28	Africa	Egypt	Egypt		Africa	Egypt	Egypt	genome	29895	Human	?	?	20C	B.1	GH	Center of Scientific Excellence for Influenza Viruses (CSEIV), National Research Centre	Center of Scientific Excellence for Influenza Viruses (CSEIV), National Research Centre	Rabeh El-Shesheny et al	https://www.epicov.org/acknowledgement/22/83/EPI_ISL_2232283.json	?	?	2021-05-23
Egypt/NRC-6143/2020	ncov	EPI_ISL_2232256	?	2020-06-28	Africa	Egypt	Egypt		Africa	Egypt	Egypt	genome	29879	Human	?	?	20A	B.1	G	Center of Scientific Excellence for Influenza Viruses (CSEIV), National Research Centre	Center of Scientific Excellence for Influenza Viruses (CSEIV), National Research Centre	Rabeh El-Shesheny et al	https://www.epicov.org/acknowledgement/22/56/EPI_ISL_2232256.json	?	?	2021-05-23
Egypt/NRC-6157/2020	ncov	EPI_ISL_2232382	?	2020-06-28	Africa	Egypt	Egypt		Africa	Egypt	Egypt	genome	29902	Human	?	?	20D	C.36	GR	Center of Scientific Excellence for Influenza Viruses (CSEIV), National Research Centre	Center of Scientific Excellence for Influenza Viruses (CSEIV), National Research Centre	Rabeh El-Shesheny et al	https://www.epicov.org/acknowledgement/23/82/EPI_ISL_2232382.json	?	?	2021-05-23
Egypt/NRC-6158/2020	ncov	EPI_ISL_2232381	?	2020-06-28	Africa	Egypt	Egypt		Africa	Egypt	Egypt	genome	29893	Human	?	?	20D	C.36	GR	Center of Scientific Excellence for Influenza Viruses (CSEIV), National Research Centre	Center of Scientific Excellence for Influenza Viruses (CSEIV), National Research Centre	Rabeh El-Shesheny et al	https://www.epicov.org/acknowledgement/23/81/EPI_ISL_2232381.json	?	?	2021-05-23
Egypt/NRC-6160/2020	ncov	EPI_ISL_2232337	?	2020-06-28	Africa	Egypt	Egypt		Africa	Egypt	Egypt	genome	29900	Human	?	Male	20D	C.36	GR	Center of Scientific Excellence for Influenza Viruses (CSEIV), National Research Centre	Center of Scientific Excellence for Influenza Viruses (CSEIV), National Research Centre	Rabeh El-Shesheny et al	https://www.epicov.org/acknowledgement/23/37/EPI_ISL_2232337.json	?	?	2021-05-23
Egypt/NRC-6161/2020	ncov	EPI_ISL_2232336	?	2020-06-28	Africa	Egypt	Egypt		Africa	Egypt	Egypt	genome	29903	Human	?	Male	20D	C.36	GR	Center of Scientific Excellence for Influenza Viruses (CSEIV), National Research Centre	Center of Scientific Excellence for Influenza Viruses (CSEIV), National Research Centre	Rabeh El-Shesheny et al	https://www.epicov.org/acknowledgement/23/36/EPI_ISL_2232336.json	?	?	2021-05-23
Egypt/NRC-6165/2020	ncov	EPI_ISL_2380064	?	2020-06-28	Africa	Egypt	Egypt		Africa	Egypt	Egypt	genome	29877	Human	?	?	20D	C.36	GR	Center of Scientific Excellence for Influenza Viruses (CSEIV), National Research Centre	Center of Scientific Excellence for Influenza Viruses (CSEIV), National Research Centre	Rabeh El-Shesheny et al	https://www.epicov.org/acknowledgement/00/64/EPI_ISL_2380064.json	?	?	2021-06-02
Egypt/NRC-6166/2020	ncov	EPI_ISL_2232255	?	2020-06-28	Africa	Egypt	Egypt		Africa	Egypt	Egypt	genome	29872	Human	?	?	20D	C.36	GR	Center of Scientific Excellence for Influenza Viruses (CSEIV), National Research Centre	Center of Scientific Excellence for Influenza Viruses (CSEIV), National Research Centre	Rabeh El-Shesheny et al	https://www.epicov.org/acknowledgement/22/55/EPI_ISL_2232255.json	?	?	2021-05-23
Egypt/NRC-6168/2020	ncov	EPI_ISL_2232279	?	2020-06-28	Africa	Egypt	Egypt		Africa	Egypt	Egypt	genome	29878	Human	?	?	20D	B.1.1.1	GR	Center of Scientific Excellence for Influenza Viruses (CSEIV), National Research Centre	Center of Scientific Excellence for Influenza Viruses (CSEIV), National Research Centre	Rabeh El-Shesheny et al	https://www.epicov.org/acknowledgement/22/79/EPI_ISL_2232279.json	?	?	2021-05-23
Egypt/NRC-6170/2020	ncov	EPI_ISL_2380059	?	2020-06-28	Africa	Egypt	Egypt		Africa	Egypt	Egypt	genome	29867	Human	?	?	20C	B.1.465	GH	Center of Scientific Excellence for Influenza Viruses (CSEIV), National Research Centre	Center of Scientific Excellence for Influenza Viruses (CSEIV), National Research Centre	Rabeh El-Shesheny et al	https://www.epicov.org/acknowledgement/00/59/EPI_ISL_2380059.json	?	?	2021-06-02
Egypt/NRC-6176/2020	ncov	EPI_ISL_2380056	?	2020-06-28	Africa	Egypt	Egypt		Africa	Egypt	Egypt	genome	29879	Human	?	?	20C	B.1	GH	Center of Scientific Excellence for Influenza Viruses (CSEIV), National Research Centre	Center of Scientific Excellence for Influenza Viruses (CSEIV), National Research Centre	Rabeh El-Shesheny et al	https://www.epicov.org/acknowledgement/00/56/EPI_ISL_2380056.json	?	?	2021-06-02
Egypt/NRC-6177/2020	ncov	EPI_ISL_2232253	?	2020-06-28	Africa	Egypt	Egypt		Africa	Egypt	Egypt	genome	29873	Human	?	?	20C	B.1	GH	Center of Scientific Excellence for Influenza Viruses (CSEIV), National Research Centre	Center of Scientific Excellence for Influenza Viruses (CSEIV), National Research Centre	Rabeh El-Shesheny et al	https://www.epicov.org/acknowledgement/22/53/EPI_ISL_2232253.json	?	?	2021-05-23
Egypt/NRC-6179/2020	ncov	EPI_ISL_2232282	?	2020-06-28	Africa	Egypt	Egypt		Africa	Egypt	Egypt	genome	29879	Human	?	?	20C	B.1	GH	Center of Scientific Excellence for Influenza Viruses (CSEIV), National Research Centre	Center of Scientific Excellence for Influenza Viruses (CSEIV), National Research Centre	Rabeh El-Shesheny et al	https://www.epicov.org/acknowledgement/22/82/EPI_ISL_2232282.json	?	?	2021-05-23
Egypt/NRC-6180/2020	ncov	EPI_ISL_2232281	?	2020-06-28	Africa	Egypt	Egypt		Africa	Egypt	Egypt	genome	29869	Human	?	?	20C	B.1	GH	Center of Scientific Excellence for Influenza Viruses (CSEIV), National Research Centre	Center of Scientific Excellence for Influenza Viruses (CSEIV), National Research Centre	Rabeh El-Shesheny et al	https://www.epicov.org/acknowledgement/22/81/EPI_ISL_2232281.json	?	?	2021-05-23
Egypt/NRC-6181/2020	ncov	EPI_ISL_2232280	?	2020-06-28	Africa	Egypt	Egypt		Africa	Egypt	Egypt	genome	29878	Human	?	?	20C	B.1	GH	Center of Scientific Excellence for Influenza Viruses (CSEIV), National Research Centre	Center of Scientific Excellence for Influenza Viruses (CSEIV), National Research Centre	Rabeh El-Shesheny et al	https://www.epicov.org/acknowledgement/22/80/EPI_ISL_2232280.json	?	?	2021-05-23
Egypt/NRC-6182/2020	ncov	EPI_ISL_2380051	?	2020-06-28	Africa	Egypt	Egypt		Africa	Egypt	Egypt	genome	29874	Human	?	Female	20C	B.1	GH	Center of Scientific Excellence for Influenza Viruses (CSEIV), National Research Centre	Center of Scientific Excellence for Influenza Viruses (CSEIV), National Research Centre	Rabeh El-Shesheny et al	https://www.epicov.org/acknowledgement/00/51/EPI_ISL_2380051.json	?	?	2021-06-02
Egypt/NRC-6183/2020	ncov	EPI_ISL_2380068	?	2020-06-28	Africa	Egypt	Egypt		Africa	Egypt	Egypt	genome	29880	Human	?	Male	20C	B.1	GH	Center of Scientific Excellence for Influenza Viruses (CSEIV), National Research Centre	Center of Scientific Excellence for Influenza Viruses (CSEIV), National Research Centre	Rabeh El-Shesheny et al	https://www.epicov.org/acknowledgement/00/68/EPI_ISL_2380068.json	?	?	2021-06-02
Egypt/NRC-6184/2020	ncov	EPI_ISL_2380067	?	2020-06-28	Africa	Egypt	Egypt		Africa	Egypt	Egypt	genome	29879	Human	?	Male	20C	B.1	GH	Center of Scientific Excellence for Influenza Viruses (CSEIV), National Research Centre	Center of Scientific Excellence for Influenza Viruses (CSEIV), National Research Centre	Rabeh El-Shesheny et al	https://www.epicov.org/acknowledgement/00/67/EPI_ISL_2380067.json	?	?	2021-06-02
Egypt/NRC-6185/2020	ncov	EPI_ISL_2380063	?	2020-06-28	Africa	Egypt	Egypt		Africa	Egypt	Egypt	genome	29879	Human	?	Male	20C	B.1	GH	Center of Scientific Excellence for Influenza Viruses (CSEIV), National Research Centre	Center of Scientific Excellence for Influenza Viruses (CSEIV), National Research Centre	Rabeh El-Shesheny et al	https://www.epicov.org/acknowledgement/00/63/EPI_ISL_2380063.json	?	?	2021-06-02
Egypt/NRC-6186/2020	ncov	EPI_ISL_2232271	?	2020-06-28	Africa	Egypt	Egypt		Africa	Egypt	Egypt	genome	29878	Human	?	Male	20C	B.1	GH	Center of Scientific Excellence for Influenza Viruses (CSEIV), National Research Centre	Center of Scientific Excellence for Influenza Viruses (CSEIV), National Research Centre	Rabeh El-Shesheny et al	https://www.epicov.org/acknowledgement/22/71/EPI_ISL_2232271.json	?	?	2021-05-23
Egypt/NRC-6215/2020	ncov	EPI_ISL_2232334	?	2020-06-28	Africa	Egypt	Egypt		Africa	Egypt	Egypt	genome	29902	Human	?	Male	20D	C.36	GR	Center of Scientific Excellence for Influenza Viruses (CSEIV), National Research Centre	Center of Scientific Excellence for Influenza Viruses (CSEIV), National Research Centre	Rabeh El-Shesheny et al	https://www.epicov.org/acknowledgement/23/34/EPI_ISL_2232334.json	?	?	2021-05-23
Egypt/NRC-6216/2020	ncov	EPI_ISL_2232370	?	2020-06-28	Africa	Egypt	Egypt		Africa	Egypt	Egypt	genome	29895	Human	?	?	20D	C.36	GR	Center of Scientific Excellence for Influenza Viruses (CSEIV), National Research Centre	Center of Scientific Excellence for Influenza Viruses (CSEIV), National Research Centre	Rabeh El-Shesheny et al	https://www.epicov.org/acknowledgement/23/70/EPI_ISL_2232370.json	?	?	2021-05-23
Egypt/NRC-6217/2020	ncov	EPI_ISL_2232371	?	2020-06-28	Africa	Egypt	Egypt		Africa	Egypt	Egypt	genome	29896	Human	?	?	20D	C.36	GR	Center of Scientific Excellence for Influenza Viruses (CSEIV), National Research Centre	Center of Scientific Excellence for Influenza Viruses (CSEIV), National Research Centre	Rabeh El-Shesheny et al	https://www.epicov.org/acknowledgement/23/71/EPI_ISL_2232371.json	?	?	2021-05-23
Egypt/NRC-6218/2020	ncov	EPI_ISL_2232372	?	2020-06-28	Africa	Egypt	Egypt		Africa	Egypt	Egypt	genome	29899	Human	?	?	20D	C.36	GR	Center of Scientific Excellence for Influenza Viruses (CSEIV), National Research Centre	Center of Scientific Excellence for Influenza Viruses (CSEIV), National Research Centre	Rabeh El-Shesheny et al	https://www.epicov.org/acknowledgement/23/72/EPI_ISL_2232372.json	?	?	2021-05-23
Egypt/NRC-6219/2020	ncov	EPI_ISL_2232335	?	2020-06-28	Africa	Egypt	Egypt		Africa	Egypt	Egypt	genome	29903	Human	?	Male	20D	C.36	GR	Center of Scientific Excellence for Influenza Viruses (CSEIV), National Research Centre	Center of Scientific Excellence for Influenza Viruses (CSEIV), National Research Centre	Rabeh El-Shesheny et al	https://www.epicov.org/acknowledgement/23/35/EPI_ISL_2232335.json	?	?	2021-05-23
Egypt/NRC-6241/2020	ncov	EPI_ISL_2232369	?	2020-07-05	Africa	Egypt	Egypt		Africa	Egypt	Egypt	genome	29888	Human	?	?	20D	C.36	GR	Center of Scientific Excellence for Influenza Viruses (CSEIV), National Research Centre	Center of Scientific Excellence for Influenza Viruses (CSEIV), National Research Centre	Rabeh El-Shesheny et al	https://www.epicov.org/acknowledgement/23/69/EPI_ISL_2232369.json	?	?	2021-05-23
Egypt/NRC-6264/2020	ncov	EPI_ISL_2232262	?	2020-06-28	Africa	Egypt	Egypt		Africa	Egypt	Egypt	genome	29878	Human	?	Female	20D	C.36	GR	Center of Scientific Excellence for Influenza Viruses (CSEIV), National Research Centre	Center of Scientific Excellence for Influenza Viruses (CSEIV), National Research Centre	Rabeh El-Shesheny et al	https://www.epicov.org/acknowledgement/22/62/EPI_ISL_2232262.json	?	?	2021-05-23
Egypt/NRC-6317/2020	ncov	EPI_ISL_2232278	?	2020-07-12	Africa	Egypt	Egypt		Africa	Egypt	Egypt	genome	29902	Human	?	?	20D	B.1.1	G	Center of Scientific Excellence for Influenza Viruses (CSEIV), National Research Centre	Center of Scientific Excellence for Influenza Viruses (CSEIV), National Research Centre	Rabeh El-Shesheny et al	https://www.epicov.org/acknowledgement/22/78/EPI_ISL_2232278.json	?	?	2021-05-23
Egypt/NRC-6369/2020	ncov	EPI_ISL_2232263	?	2020-07-19	Africa	Egypt	Egypt		Africa	Egypt	Egypt	genome	29867	Human	?	Female	20D	C.36	GR	Center of Scientific Excellence for Influenza Viruses (CSEIV), National Research Centre	Center of Scientific Excellence for Influenza Viruses (CSEIV), National Research Centre	Rabeh El-Shesheny et al	https://www.epicov.org/acknowledgement/22/63/EPI_ISL_2232263.json	?	?	2021-05-23
Egypt/NRC-6373/2020	ncov	EPI_ISL_2232311	?	2020-07-26	Africa	Egypt	Egypt		Africa	Egypt	Egypt	genome	29903	Human	?	Female	20D	C.36	GR	Center of Scientific Excellence for Influenza Viruses (CSEIV), National Research Centre	Center of Scientific Excellence for Influenza Viruses (CSEIV), National Research Centre	Rabeh El-Shesheny et al	https://www.epicov.org/acknowledgement/23/11/EPI_ISL_2232311.json	?	?	2021-05-23
Egypt/NRC-6374/2020	ncov	EPI_ISL_2232312	?	2020-07-26	Africa	Egypt	Egypt		Africa	Egypt	Egypt	genome	29902	Human	?	Female	20D	C.36	GR	Center of Scientific Excellence for Influenza Viruses (CSEIV), National Research Centre	Center of Scientific Excellence for Influenza Viruses (CSEIV), National Research Centre	Rabeh El-Shesheny et al	https://www.epicov.org/acknowledgement/23/12/EPI_ISL_2232312.json	?	?	2021-05-23
Egypt/NRC-6375/2020	ncov	EPI_ISL_2232276	?	2020-07-26	Africa	Egypt	Egypt		Africa	Egypt	Egypt	genome	29902	Human	?	?	20D	C.36	GR	Center of Scientific Excellence for Influenza Viruses (CSEIV), National Research Centre	Center of Scientific Excellence for Influenza Viruses (CSEIV), National Research Centre	Rabeh El-Shesheny et al	https://www.epicov.org/acknowledgement/22/76/EPI_ISL_2232276.json	?	?	2021-05-23
Egypt/NRC-6377/2020	ncov	EPI_ISL_2232277	?	2020-07-26	Africa	Egypt	Egypt		Africa	Egypt	Egypt	genome	29873	Human	?	?	20D	C.36	GR	Center of Scientific Excellence for Influenza Viruses (CSEIV), National Research Centre	Center of Scientific Excellence for Influenza Viruses (CSEIV), National Research Centre	Rabeh El-Shesheny et al	https://www.epicov.org/acknowledgement/22/77/EPI_ISL_2232277.json	?	?	2021-05-23
Egypt/NRC-6378/2020	ncov	EPI_ISL_2380083	?	2020-07-26	Africa	Egypt	Egypt		Africa	Egypt	Egypt	genome	29863	Human	?	Male	20C	B.1.170	GH	Center of Scientific Excellence for Influenza Viruses (CSEIV), National Research Centre	Center of Scientific Excellence for Influenza Viruses (CSEIV), National Research Centre	Rabeh El-Shesheny et al	https://www.epicov.org/acknowledgement/00/83/EPI_ISL_2380083.json	?	?	2021-06-02
Egypt/NRC-6407/2020	ncov	EPI_ISL_2380050	?	2020-08-02	Africa	Egypt	Egypt		Africa	Egypt	Egypt	genome	29865	Human	?	Male	20D	C.36	GR	Center of Scientific Excellence for Influenza Viruses (CSEIV), National Research Centre	Center of Scientific Excellence for Influenza Viruses (CSEIV), National Research Centre	Rabeh El-Shesheny et al	https://www.epicov.org/acknowledgement/00/50/EPI_ISL_2380050.json	?	?	2021-06-02
Egypt/NRC-6408/2020	ncov	EPI_ISL_2380052	?	2020-08-02	Africa	Egypt	Egypt		Africa	Egypt	Egypt	genome	29880	Human	?	Female	20D	C.36	GR	Center of Scientific Excellence for Influenza Viruses (CSEIV), National Research Centre	Center of Scientific Excellence for Influenza Viruses (CSEIV), National Research Centre	Rabeh El-Shesheny et al	https://www.epicov.org/acknowledgement/00/52/EPI_ISL_2380052.json	?	?	2021-06-02
Egypt/NRC-6410/2020	ncov	EPI_ISL_2232308	?	2020-08-02	Africa	Egypt	Egypt		Africa	Egypt	Egypt	genome	29891	Human	?	Female	20D	C.36	GR	Center of Scientific Excellence for Influenza Viruses (CSEIV), National Research Centre	Center of Scientific Excellence for Influenza Viruses (CSEIV), National Research Centre	Rabeh El-Shesheny et al	https://www.epicov.org/acknowledgement/23/08/EPI_ISL_2232308.json	?	?	2021-05-23
Egypt/NRC-6411/2020	ncov	EPI_ISL_2232261	?	2020-08-02	Africa	Egypt	Egypt		Africa	Egypt	Egypt	genome	29878	Human	?	Female	20D	C.36	GR	Center of Scientific Excellence for Influenza Viruses (CSEIV), National Research Centre	Center of Scientific Excellence for Influenza Viruses (CSEIV), National Research Centre	Rabeh El-Shesheny et al	https://www.epicov.org/acknowledgement/22/61/EPI_ISL_2232261.json	?	?	2021-05-23
Egypt/NRC-6449/2020	ncov	EPI_ISL_2232368	?	2020-08-09	Africa	Egypt	Egypt		Africa	Egypt	Egypt	genome	29902	Human	?	?	20D	C.36	GR	Center of Scientific Excellence for Influenza Viruses (CSEIV), National Research Centre	Center of Scientific Excellence for Influenza Viruses (CSEIV), National Research Centre	Rabeh El-Shesheny et al	https://www.epicov.org/acknowledgement/23/68/EPI_ISL_2232368.json	?	?	2021-05-23
Egypt/NRC-6465/2020	ncov	EPI_ISL_2232367	?	2020-08-16	Africa	Egypt	Egypt		Africa	Egypt	Egypt	genome	29893	Human	?	?	20D	C.36	G	Center of Scientific Excellence for Influenza Viruses (CSEIV), National Research Centre	Center of Scientific Excellence for Influenza Viruses (CSEIV), National Research Centre	Rabeh El-Shesheny et al	https://www.epicov.org/acknowledgement/23/67/EPI_ISL_2232367.json	?	?	2021-05-23
Egypt/NRC-6478/2020	ncov	EPI_ISL_2380092	?	2020-08-16	Africa	Egypt	Egypt		Africa	Egypt	Egypt	genome	29902	Human	?	Female	20D	B.1	G	Center of Scientific Excellence for Influenza Viruses (CSEIV), National Research Centre	Center of Scientific Excellence for Influenza Viruses (CSEIV), National Research Centre	Rabeh El-Shesheny et al	https://www.epicov.org/acknowledgement/00/92/EPI_ISL_2380092.json	?	?	2021-06-02
Egypt/NRC-6496/2020	ncov	EPI_ISL_2380093	?	2020-08-16	Africa	Egypt	Egypt		Africa	Egypt	Egypt	genome	29901	Human	?	?	20D	C.36	GR	Center of Scientific Excellence for Influenza Viruses (CSEIV), National Research Centre	Center of Scientific Excellence for Influenza Viruses (CSEIV), National Research Centre	Rabeh El-Shesheny et al	https://www.epicov.org/acknowledgement/00/93/EPI_ISL_2380093.json	?	?	2021-06-02
Egypt/NRC-6503/2020	ncov	EPI_ISL_2380095	?	2020-08-16	Africa	Egypt	Egypt		Africa	Egypt	Egypt	genome	29867	Human	?	Male	20D	C.36.1	GR	Center of Scientific Excellence for Influenza Viruses (CSEIV), National Research Centre	Center of Scientific Excellence for Influenza Viruses (CSEIV), National Research Centre	Rabeh El-Shesheny et al	https://www.epicov.org/acknowledgement/00/95/EPI_ISL_2380095.json	?	?	2021-06-02
Egypt/NRC-6504/2020	ncov	EPI_ISL_2232310	?	2020-08-16	Africa	Egypt	Egypt		Africa	Egypt	Egypt	genome	29903	Human	?	Female	20D	C.36.1	GR	Center of Scientific Excellence for Influenza Viruses (CSEIV), National Research Centre	Center of Scientific Excellence for Influenza Viruses (CSEIV), National Research Centre	Rabeh El-Shesheny et al	https://www.epicov.org/acknowledgement/23/10/EPI_ISL_2232310.json	?	?	2021-05-23
Egypt/NRC-6513/2020	ncov	EPI_ISL_2380084	?	2020-08-23	Africa	Egypt	Egypt		Africa	Egypt	Egypt	genome	29864	Human	?	?	20D	C.36.1	GR	Center of Scientific Excellence for Influenza Viruses (CSEIV), National Research Centre	Center of Scientific Excellence for Influenza Viruses (CSEIV), National Research Centre	Rabeh El-Shesheny et al	https://www.epicov.org/acknowledgement/00/84/EPI_ISL_2380084.json	?	?	2021-06-02
Egypt/NRC-6539/2020	ncov	EPI_ISL_2232309	?	2020-08-30	Africa	Egypt	Egypt		Africa	Egypt	Egypt	genome	29901	Human	?	Female	20A	B.1	GH	Center of Scientific Excellence for Influenza Viruses (CSEIV), National Research Centre	Center of Scientific Excellence for Influenza Viruses (CSEIV), National Research Centre	Rabeh El-Shesheny et al	https://www.epicov.org/acknowledgement/23/09/EPI_ISL_2232309.json	?	?	2021-05-23
Egypt/NRC-6572/2020	ncov	EPI_ISL_2380098	?	2020-08-30	Africa	Egypt	Egypt		Africa	Egypt	Egypt	genome	29864	Human	?	?	20B	B.1.1.184	GR	Center of Scientific Excellence for Influenza Viruses (CSEIV), National Research Centre	Center of Scientific Excellence for Influenza Viruses (CSEIV), National Research Centre	Rabeh El-Shesheny et al	https://www.epicov.org/acknowledgement/00/98/EPI_ISL_2380098.json	?	?	2021-06-02
Egypt/NRC-6581/2020	ncov	EPI_ISL_2380069	?	2020-08-30	Africa	Egypt	Egypt		Africa	Egypt	Egypt	genome	29864	Human	?	?	20C	B.1.465	GH	Center of Scientific Excellence for Influenza Viruses (CSEIV), National Research Centre	Center of Scientific Excellence for Influenza Viruses (CSEIV), National Research Centre	Rabeh El-Shesheny et al	https://www.epicov.org/acknowledgement/00/69/EPI_ISL_2380069.json	?	?	2021-06-02
Egypt/NRC-6596/2020	ncov	EPI_ISL_2380087	?	2020-08-30	Africa	Egypt	Egypt		Africa	Egypt	Egypt	genome	29828	Human	?	?	20A	B.1	GH	Center of Scientific Excellence for Influenza Viruses (CSEIV), National Research Centre	Center of Scientific Excellence for Influenza Viruses (CSEIV), National Research Centre	Rabeh El-Shesheny et al	https://www.epicov.org/acknowledgement/00/87/EPI_ISL_2380087.json	?	?	2021-06-02
Egypt/NRC-6599/2020	ncov	EPI_ISL_2380097	?	2020-08-30	Africa	Egypt	Egypt		Africa	Egypt	Egypt	genome	29881	Human	?	?	20A	B.1.1.372	G	Center of Scientific Excellence for Influenza Viruses (CSEIV), National Research Centre	Center of Scientific Excellence for Influenza Viruses (CSEIV), National Research Centre	Rabeh El-Shesheny et al	https://www.epicov.org/acknowledgement/00/97/EPI_ISL_2380097.json	?	?	2021-06-02
Egypt/NRC-6611/2020	ncov	EPI_ISL_2232333	?	2020-09-06	Africa	Egypt	Egypt		Africa	Egypt	Egypt	genome	29903	Human	?	Male	20D	C.36	GR	Center of Scientific Excellence for Influenza Viruses (CSEIV), National Research Centre	Center of Scientific Excellence for Influenza Viruses (CSEIV), National Research Centre	Rabeh El-Shesheny et al	https://www.epicov.org/acknowledgement/23/33/EPI_ISL_2232333.json	?	?	2021-05-23
Egypt/NRC-6630/2020	ncov	EPI_ISL_2232357	?	2020-09-06	Africa	Egypt	Egypt		Africa	Egypt	Egypt	genome	29878	Human	?	?	20A	B.1.195	G	Center of Scientific Excellence for Influenza Viruses (CSEIV), National Research Centre	Center of Scientific Excellence for Influenza Viruses (CSEIV), National Research Centre	Rabeh El-Shesheny et al	https://www.epicov.org/acknowledgement/23/57/EPI_ISL_2232357.json	?	?	2021-05-23
Egypt/NRC-6631/2020	ncov	EPI_ISL_2380053	?	2020-09-06	Africa	Egypt	Egypt		Africa	Egypt	Egypt	genome	29857	Human	?	?	20D	C.36	GR	Center of Scientific Excellence for Influenza Viruses (CSEIV), National Research Centre	Center of Scientific Excellence for Influenza Viruses (CSEIV), National Research Centre	Rabeh El-Shesheny et al	https://www.epicov.org/acknowledgement/00/53/EPI_ISL_2380053.json	?	?	2021-06-02
Egypt/NRC-6632/2020	ncov	EPI_ISL_2232257	?	2020-09-06	Africa	Egypt	Egypt		Africa	Egypt	Egypt	genome	29893	Human	?	?	20D	C.36	GR	Center of Scientific Excellence for Influenza Viruses (CSEIV), National Research Centre	Center of Scientific Excellence for Influenza Viruses (CSEIV), National Research Centre	Rabeh El-Shesheny et al	https://www.epicov.org/acknowledgement/22/57/EPI_ISL_2232257.json	?	?	2021-05-23
Egypt/NRC-6634/2020	ncov	EPI_ISL_2380057	?	2020-09-06	Africa	Egypt	Egypt		Africa	Egypt	Egypt	genome	29900	Human	?	Male	20D	C.36	GR	Center of Scientific Excellence for Influenza Viruses (CSEIV), National Research Centre	Center of Scientific Excellence for Influenza Viruses (CSEIV), National Research Centre	Rabeh El-Shesheny et al	https://www.epicov.org/acknowledgement/00/57/EPI_ISL_2380057.json	?	?	2021-06-02
Egypt/NRC-6636/2020	ncov	EPI_ISL_2232275	?	2020-09-06	Africa	Egypt	Egypt		Africa	Egypt	Egypt	genome	29878	Human	?	?	20D	C.36.1	GR	Center of Scientific Excellence for Influenza Viruses (CSEIV), National Research Centre	Center of Scientific Excellence for Influenza Viruses (CSEIV), National Research Centre	Rabeh El-Shesheny et al	https://www.epicov.org/acknowledgement/22/75/EPI_ISL_2232275.json	?	?	2021-05-23
Egypt/NRC-6637/2020	ncov	EPI_ISL_2380096	?	2020-09-06	Africa	Egypt	Egypt		Africa	Egypt	Egypt	genome	29879	Human	?	?	20A	B.1	G	Center of Scientific Excellence for Influenza Viruses (CSEIV), National Research Centre	Center of Scientific Excellence for Influenza Viruses (CSEIV), National Research Centre	Rabeh El-Shesheny et al	https://www.epicov.org/acknowledgement/00/96/EPI_ISL_2380096.json	?	?	2021-06-02
Egypt/NRC-6638/2020	ncov	EPI_ISL_2232254	?	2020-09-06	Africa	Egypt	Egypt		Africa	Egypt	Egypt	genome	29868	Human	?	?	20A	B.1	G	Center of Scientific Excellence for Influenza Viruses (CSEIV), National Research Centre	Center of Scientific Excellence for Influenza Viruses (CSEIV), National Research Centre	Rabeh El-Shesheny et al	https://www.epicov.org/acknowledgement/22/54/EPI_ISL_2232254.json	?	?	2021-05-23
Egypt/NRC-6639/2020	ncov	EPI_ISL_2380094	?	2020-09-06	Africa	Egypt	Egypt		Africa	Egypt	Egypt	genome	29869	Human	?	?	20A	B.1	GH	Center of Scientific Excellence for Influenza Viruses (CSEIV), National Research Centre	Center of Scientific Excellence for Influenza Viruses (CSEIV), National Research Centre	Rabeh El-Shesheny et al	https://www.epicov.org/acknowledgement/00/94/EPI_ISL_2380094.json	?	?	2021-06-02
Egypt/NRC-6649/2020	ncov	EPI_ISL_2380066	?	2020-09-06	Africa	Egypt	Egypt		Africa	Egypt	Egypt	genome	29867	Human	?	Male	20A	B.1	G	Center of Scientific Excellence for Influenza Viruses (CSEIV), National Research Centre	Center of Scientific Excellence for Influenza Viruses (CSEIV), National Research Centre	Rabeh El-Shesheny et al	https://www.epicov.org/acknowledgement/00/66/EPI_ISL_2380066.json	?	?	2021-06-02
Egypt/NRC-6651/2020	ncov	EPI_ISL_2380062	?	2020-09-06	Africa	Egypt	Egypt		Africa	Egypt	Egypt	genome	29876	Human	?	?	20A	B.1	GH	Center of Scientific Excellence for Influenza Viruses (CSEIV), National Research Centre	Center of Scientific Excellence for Influenza Viruses (CSEIV), National Research Centre	Rabeh El-Shesheny et al	https://www.epicov.org/acknowledgement/00/62/EPI_ISL_2380062.json	?	?	2021-06-02
Egypt/NRC-6663/2020	ncov	EPI_ISL_2380061	?	2020-09-06	Africa	Egypt	Egypt		Africa	Egypt	Egypt	genome	29876	Human	?	?	20A	B.1	G	Center of Scientific Excellence for Influenza Viruses (CSEIV), National Research Centre	Center of Scientific Excellence for Influenza Viruses (CSEIV), National Research Centre	Rabeh El-Shesheny et al	https://www.epicov.org/acknowledgement/00/61/EPI_ISL_2380061.json	?	?	2021-06-02
Egypt/NRC-6737/2020	ncov	EPI_ISL_2232258	?	2020-09-13	Africa	Egypt	Egypt		Africa	Egypt	Egypt	genome	29856	Human	?	?	20D	C.36	GR	Center of Scientific Excellence for Influenza Viruses (CSEIV), National Research Centre	Center of Scientific Excellence for Influenza Viruses (CSEIV), National Research Centre	Rabeh El-Shesheny et al	https://www.epicov.org/acknowledgement/22/58/EPI_ISL_2232258.json	?	?	2021-05-23
Egypt/NRC-6743/2020	ncov	EPI_ISL_2380089	?	2020-09-13	Africa	Egypt	Egypt		Africa	Egypt	Egypt	genome	29862	Human	?	?	20A	B.1	G	Center of Scientific Excellence for Influenza Viruses (CSEIV), National Research Centre	Center of Scientific Excellence for Influenza Viruses (CSEIV), National Research Centre	Rabeh El-Shesheny et al	https://www.epicov.org/acknowledgement/00/89/EPI_ISL_2380089.json	?	?	2021-06-02
Egypt/NRC-6746/2020	ncov	EPI_ISL_2380070	?	2020-09-13	Africa	Egypt	Egypt		Africa	Egypt	Egypt	genome	29882	Human	?	?	20C	B.1	GH	Center of Scientific Excellence for Influenza Viruses (CSEIV), National Research Centre	Center of Scientific Excellence for Influenza Viruses (CSEIV), National Research Centre	Rabeh El-Shesheny et al	https://www.epicov.org/acknowledgement/00/70/EPI_ISL_2380070.json	?	?	2021-06-02
Egypt/NRC-6751/2020	ncov	EPI_ISL_2380072	?	2020-09-20	Africa	Egypt	Egypt		Africa	Egypt	Egypt	genome	29877	Human	?	?	20C	B.1	GH	Center of Scientific Excellence for Influenza Viruses (CSEIV), National Research Centre	Center of Scientific Excellence for Influenza Viruses (CSEIV), National Research Centre	Rabeh El-Shesheny et al	https://www.epicov.org/acknowledgement/00/72/EPI_ISL_2380072.json	?	?	2021-06-02
Egypt/NRC-6760/2020	ncov	EPI_ISL_2232366	?	2020-09-20	Africa	Egypt	Egypt		Africa	Egypt	Egypt	genome	29903	Human	?	?	20C	B.1	GH	Center of Scientific Excellence for Influenza Viruses (CSEIV), National Research Centre	Center of Scientific Excellence for Influenza Viruses (CSEIV), National Research Centre	Rabeh El-Shesheny et al	https://www.epicov.org/acknowledgement/23/66/EPI_ISL_2232366.json	?	?	2021-05-23
Egypt/NRC-6761/2020	ncov	EPI_ISL_2380078	?	2020-09-20	Africa	Egypt	Egypt		Africa	Egypt	Egypt	genome	29847	Human	?	?	20C	B.1.470	GH	Center of Scientific Excellence for Influenza Viruses (CSEIV), National Research Centre	Center of Scientific Excellence for Influenza Viruses (CSEIV), National Research Centre	Rabeh El-Shesheny et al	https://www.epicov.org/acknowledgement/00/78/EPI_ISL_2380078.json	?	?	2021-06-02
Egypt/NRC-6766/2020	ncov	EPI_ISL_2380080	?	2020-09-20	Africa	Egypt	Egypt		Africa	Egypt	Egypt	genome	29874	Human	?	?	20A	B.1	G	Center of Scientific Excellence for Influenza Viruses (CSEIV), National Research Centre	Center of Scientific Excellence for Influenza Viruses (CSEIV), National Research Centre	Rabeh El-Shesheny et al	https://www.epicov.org/acknowledgement/00/80/EPI_ISL_2380080.json	?	?	2021-06-02
Egypt/NRC-6773/2020	ncov	EPI_ISL_2380076	?	2020-09-20	Africa	Egypt	Egypt		Africa	Egypt	Egypt	genome	29873	Human	?	?	20A	B.1	G	Center of Scientific Excellence for Influenza Viruses (CSEIV), National Research Centre	Center of Scientific Excellence for Influenza Viruses (CSEIV), National Research Centre	Rabeh El-Shesheny et al	https://www.epicov.org/acknowledgement/00/76/EPI_ISL_2380076.json	?	?	2021-06-02
Egypt/NRC-6781/2020	ncov	EPI_ISL_2380071	?	2020-09-20	Africa	Egypt	Egypt		Africa	Egypt	Egypt	genome	29874	Human	?	?	20C	B.1	G	Center of Scientific Excellence for Influenza Viruses (CSEIV), National Research Centre	Center of Scientific Excellence for Influenza Viruses (CSEIV), National Research Centre	Rabeh El-Shesheny et al	https://www.epicov.org/acknowledgement/00/71/EPI_ISL_2380071.json	?	?	2021-06-02
Egypt/NRC-6792/2020	ncov	EPI_ISL_2380090	?	2020-09-20	Africa	Egypt	Egypt		Africa	Egypt	Egypt	genome	29861	Human	?	?	20A	B.1	GH	Center of Scientific Excellence for Influenza Viruses (CSEIV), National Research Centre	Center of Scientific Excellence for Influenza Viruses (CSEIV), National Research Centre	Rabeh El-Shesheny et al	https://www.epicov.org/acknowledgement/00/90/EPI_ISL_2380090.json	?	?	2021-06-02
Egypt/NRC-6816/2020	ncov	EPI_ISL_2232364	?	2020-09-27	Africa	Egypt	Egypt		Africa	Egypt	Egypt	genome	29902	Human	?	?	20A	B.1	GH	Center of Scientific Excellence for Influenza Viruses (CSEIV), National Research Centre	Center of Scientific Excellence for Influenza Viruses (CSEIV), National Research Centre	Rabeh El-Shesheny et al	https://www.epicov.org/acknowledgement/23/64/EPI_ISL_2232364.json	?	?	2021-05-23
Egypt/NRC-6817/2020	ncov	EPI_ISL_2232365	?	2020-09-27	Africa	Egypt	Egypt		Africa	Egypt	Egypt	genome	29902	Human	?	?	20A	B.1	GH	Center of Scientific Excellence for Influenza Viruses (CSEIV), National Research Centre	Center of Scientific Excellence for Influenza Viruses (CSEIV), National Research Centre	Rabeh El-Shesheny et al	https://www.epicov.org/acknowledgement/23/65/EPI_ISL_2232365.json	?	?	2021-05-23
Egypt/NRC-6818/2020	ncov	EPI_ISL_2232362	?	2020-09-27	Africa	Egypt	Egypt		Africa	Egypt	Egypt	genome	29903	Human	?	?	20A	B.1	GH	Center of Scientific Excellence for Influenza Viruses (CSEIV), National Research Centre	Center of Scientific Excellence for Influenza Viruses (CSEIV), National Research Centre	Rabeh El-Shesheny et al	https://www.epicov.org/acknowledgement/23/62/EPI_ISL_2232362.json	?	?	2021-05-23
Egypt/NRC-6819/2020	ncov	EPI_ISL_2232363	?	2020-09-27	Africa	Egypt	Egypt		Africa	Egypt	Egypt	genome	29903	Human	?	?	20A	B.1	GH	Center of Scientific Excellence for Influenza Viruses (CSEIV), National Research Centre	Center of Scientific Excellence for Influenza Viruses (CSEIV), National Research Centre	Rabeh El-Shesheny et al	https://www.epicov.org/acknowledgement/23/63/EPI_ISL_2232363.json	?	?	2021-05-23
Egypt/NRC-6820/2020	ncov	EPI_ISL_2232361	?	2020-09-27	Africa	Egypt	Egypt		Africa	Egypt	Egypt	genome	29903	Human	?	?	20A	B.1	GH	Center of Scientific Excellence for Influenza Viruses (CSEIV), National Research Centre	Center of Scientific Excellence for Influenza Viruses (CSEIV), National Research Centre	Rabeh El-Shesheny et al	https://www.epicov.org/acknowledgement/23/61/EPI_ISL_2232361.json	?	?	2021-05-23
Egypt/NRC-6821/2020	ncov	EPI_ISL_2232360	?	2020-09-27	Africa	Egypt	Egypt		Africa	Egypt	Egypt	genome	29903	Human	?	?	20A	B.1	GH	Center of Scientific Excellence for Influenza Viruses (CSEIV), National Research Centre	Center of Scientific Excellence for Influenza Viruses (CSEIV), National Research Centre	Rabeh El-Shesheny et al	https://www.epicov.org/acknowledgement/23/60/EPI_ISL_2232360.json	?	?	2021-05-23
Egypt/NRC-6822/2020	ncov	EPI_ISL_2232359	?	2020-09-27	Africa	Egypt	Egypt		Africa	Egypt	Egypt	genome	29900	Human	?	?	20A	B.1	GH	Center of Scientific Excellence for Influenza Viruses (CSEIV), National Research Centre	Center of Scientific Excellence for Influenza Viruses (CSEIV), National Research Centre	Rabeh El-Shesheny et al	https://www.epicov.org/acknowledgement/23/59/EPI_ISL_2232359.json	?	?	2021-05-23
Egypt/NRC-6823/2020	ncov	EPI_ISL_2232358	?	2020-09-27	Africa	Egypt	Egypt		Africa	Egypt	Egypt	genome	29902	Human	?	?	20A	B.1	GH	Center of Scientific Excellence for Influenza Viruses (CSEIV), National Research Centre	Center of Scientific Excellence for Influenza Viruses (CSEIV), National Research Centre	Rabeh El-Shesheny et al	https://www.epicov.org/acknowledgement/23/58/EPI_ISL_2232358.json	?	?	2021-05-23
Egypt/NRC-6828/2020	ncov	EPI_ISL_2232307	?	2020-09-27	Africa	Egypt	Egypt		Africa	Egypt	Egypt	genome	29903	Human	?	Female	20C	B.1	GH	Center of Scientific Excellence for Influenza Viruses (CSEIV), National Research Centre	Center of Scientific Excellence for Influenza Viruses (CSEIV), National Research Centre	Rabeh El-Shesheny et al	https://www.epicov.org/acknowledgement/23/07/EPI_ISL_2232307.json	?	?	2021-05-23
Egypt/NRC-6834/2020	ncov	EPI_ISL_2232305	?	2020-10-04	Africa	Egypt	Egypt		Africa	Egypt	Egypt	genome	29902	Human	?	Female	20D	C.36.1	GR	Center of Scientific Excellence for Influenza Viruses (CSEIV), National Research Centre	Center of Scientific Excellence for Influenza Viruses (CSEIV), National Research Centre	Rabeh El-Shesheny et al	https://www.epicov.org/acknowledgement/23/05/EPI_ISL_2232305.json	?	?	2021-05-23
Egypt/NRC-6837/2020	ncov	EPI_ISL_2232304	?	2020-10-04	Africa	Egypt	Egypt		Africa	Egypt	Egypt	genome	29901	Human	?	Female	20A	B.1	GH	Center of Scientific Excellence for Influenza Viruses (CSEIV), National Research Centre	Center of Scientific Excellence for Influenza Viruses (CSEIV), National Research Centre	Rabeh El-Shesheny et al	https://www.epicov.org/acknowledgement/23/04/EPI_ISL_2232304.json	?	?	2021-05-23
Egypt/NRC-6838/2020	ncov	EPI_ISL_2232350	?	2020-10-04	Africa	Egypt	Egypt		Africa	Egypt	Egypt	genome	29903	Human	?	?	20A	B.1	GH	Center of Scientific Excellence for Influenza Viruses (CSEIV), National Research Centre	Center of Scientific Excellence for Influenza Viruses (CSEIV), National Research Centre	Rabeh El-Shesheny et al	https://www.epicov.org/acknowledgement/23/50/EPI_ISL_2232350.json	?	?	2021-05-23
Egypt/NRC-6839/2020	ncov	EPI_ISL_2232273	?	2020-10-04	Africa	Egypt	Egypt		Africa	Egypt	Egypt	genome	29878	Human	?	?	20A	B.1	GH	Center of Scientific Excellence for Influenza Viruses (CSEIV), National Research Centre	Center of Scientific Excellence for Influenza Viruses (CSEIV), National Research Centre	Rabeh El-Shesheny et al	https://www.epicov.org/acknowledgement/22/73/EPI_ISL_2232273.json	?	?	2021-05-23
Egypt/NRC-6840/2020	ncov	EPI_ISL_2380065	?	2020-10-04	Africa	Egypt	Egypt		Africa	Egypt	Egypt	genome	29895	Human	?	?	20A	B.1	GH	Center of Scientific Excellence for Influenza Viruses (CSEIV), National Research Centre	Center of Scientific Excellence for Influenza Viruses (CSEIV), National Research Centre	Rabeh El-Shesheny et al	https://www.epicov.org/acknowledgement/00/65/EPI_ISL_2380065.json	?	?	2021-06-02
Egypt/NRC-6841/2020	ncov	EPI_ISL_2232351	?	2020-10-04	Africa	Egypt	Egypt		Africa	Egypt	Egypt	genome	29896	Human	?	?	20A	B.1	GH	Center of Scientific Excellence for Influenza Viruses (CSEIV), National Research Centre	Center of Scientific Excellence for Influenza Viruses (CSEIV), National Research Centre	Rabeh El-Shesheny et al	https://www.epicov.org/acknowledgement/23/51/EPI_ISL_2232351.json	?	?	2021-05-23
Egypt/NRC-6848/2020	ncov	EPI_ISL_2380060	?	2020-10-04	Africa	Egypt	Egypt		Africa	Egypt	Egypt	genome	29875	Human	?	?	20A	B.1	GH	Center of Scientific Excellence for Influenza Viruses (CSEIV), National Research Centre	Center of Scientific Excellence for Influenza Viruses (CSEIV), National Research Centre	Rabeh El-Shesheny et al	https://www.epicov.org/acknowledgement/00/60/EPI_ISL_2380060.json	?	?	2021-06-02
Egypt/NRC-6849/2020	ncov	EPI_ISL_2380058	?	2020-10-04	Africa	Egypt	Egypt		Africa	Egypt	Egypt	genome	29865	Human	?	?	20C	B.1.111	GH	Center of Scientific Excellence for Influenza Viruses (CSEIV), National Research Centre	Center of Scientific Excellence for Influenza Viruses (CSEIV), National Research Centre	Rabeh El-Shesheny et al	https://www.epicov.org/acknowledgement/00/58/EPI_ISL_2380058.json	?	?	2021-06-02
Egypt/NRC-6853/2020	ncov	EPI_ISL_2380055	?	2020-10-04	Africa	Egypt	Egypt		Africa	Egypt	Egypt	genome	29866	Human	?	?	20C	B.1.170	GH	Center of Scientific Excellence for Influenza Viruses (CSEIV), National Research Centre	Center of Scientific Excellence for Influenza Viruses (CSEIV), National Research Centre	Rabeh El-Shesheny et al	https://www.epicov.org/acknowledgement/00/55/EPI_ISL_2380055.json	?	?	2021-06-02
Egypt/NRC-6856/2020	ncov	EPI_ISL_2380054	?	2020-10-04	Africa	Egypt	Egypt		Africa	Egypt	Egypt	genome	29852	Human	?	?	20C	B.1.470	GH	Center of Scientific Excellence for Influenza Viruses (CSEIV), National Research Centre	Center of Scientific Excellence for Influenza Viruses (CSEIV), National Research Centre	Rabeh El-Shesheny et al	https://www.epicov.org/acknowledgement/00/54/EPI_ISL_2380054.json	?	?	2021-06-02
Egypt/NRC-6883/2020	ncov	EPI_ISL_2232260	?	2020-10-11	Africa	Egypt	Egypt		Africa	Egypt	Egypt	genome	29878	Human	?	Female	20D	C.36	GR	Center of Scientific Excellence for Influenza Viruses (CSEIV), National Research Centre	Center of Scientific Excellence for Influenza Viruses (CSEIV), National Research Centre	Rabeh El-Shesheny et al	https://www.epicov.org/acknowledgement/22/60/EPI_ISL_2232260.json	?	?	2021-05-23
Egypt/NRC-6885/2020	ncov	EPI_ISL_2232332	?	2020-10-11	Africa	Egypt	Egypt		Africa	Egypt	Egypt	genome	29901	Human	?	Male	20D	C.36	GR	Center of Scientific Excellence for Influenza Viruses (CSEIV), National Research Centre	Center of Scientific Excellence for Influenza Viruses (CSEIV), National Research Centre	Rabeh El-Shesheny et al	https://www.epicov.org/acknowledgement/23/32/EPI_ISL_2232332.json	?	?	2021-05-23
Egypt/NRC-6888/2020	ncov	EPI_ISL_2232330	?	2020-10-11	Africa	Egypt	Egypt		Africa	Egypt	Egypt	genome	29902	Human	?	Male	20D	C.36	GR	Center of Scientific Excellence for Influenza Viruses (CSEIV), National Research Centre	Center of Scientific Excellence for Influenza Viruses (CSEIV), National Research Centre	Rabeh El-Shesheny et al	https://www.epicov.org/acknowledgement/23/30/EPI_ISL_2232330.json	?	?	2021-05-23
Egypt/NRC-6894/2020	ncov	EPI_ISL_2232331	?	2020-10-11	Africa	Egypt	Egypt		Africa	Egypt	Egypt	genome	29902	Human	?	Male	20D	C.36	GR	Center of Scientific Excellence for Influenza Viruses (CSEIV), National Research Centre	Center of Scientific Excellence for Influenza Viruses (CSEIV), National Research Centre	Rabeh El-Shesheny et al	https://www.epicov.org/acknowledgement/23/31/EPI_ISL_2232331.json	?	?	2021-05-23
Egypt/NRC-6895/2020	ncov	EPI_ISL_2232324	?	2020-06-14	Africa	Egypt	Egypt		Africa	Egypt	Egypt	genome	29901	Human	?	Female	20D	C.36	GR	Center of Scientific Excellence for Influenza Viruses (CSEIV), National Research Centre	Center of Scientific Excellence for Influenza Viruses (CSEIV), National Research Centre	Rabeh El-Shesheny et al	https://www.epicov.org/acknowledgement/23/24/EPI_ISL_2232324.json	?	?	2021-05-23
Egypt/NRC-6942/2020	ncov	EPI_ISL_2232356	?	2020-10-18	Africa	Egypt	Egypt		Africa	Egypt	Egypt	genome	29901	Human	?	?	20A	B.1	GH	Center of Scientific Excellence for Influenza Viruses (CSEIV), National Research Centre	Center of Scientific Excellence for Influenza Viruses (CSEIV), National Research Centre	Rabeh El-Shesheny et al	https://www.epicov.org/acknowledgement/23/56/EPI_ISL_2232356.json	?	?	2021-05-23
Egypt/NRC-6943/2020	ncov	EPI_ISL_2232270	?	2020-10-18	Africa	Egypt	Egypt		Africa	Egypt	Egypt	genome	29878	Human	?	Male	20B	B.1.1.312	GR	Center of Scientific Excellence for Influenza Viruses (CSEIV), National Research Centre	Center of Scientific Excellence for Influenza Viruses (CSEIV), National Research Centre	Rabeh El-Shesheny et al	https://www.epicov.org/acknowledgement/22/70/EPI_ISL_2232270.json	?	?	2021-05-23
Egypt/NRC-6957/2020	ncov	EPI_ISL_2232269	?	2020-10-18	Africa	Egypt	Egypt		Africa	Egypt	Egypt	genome	29865	Human	?	Male	20A	B.1	GH	Center of Scientific Excellence for Influenza Viruses (CSEIV), National Research Centre	Center of Scientific Excellence for Influenza Viruses (CSEIV), National Research Centre	Rabeh El-Shesheny et al	https://www.epicov.org/acknowledgement/22/69/EPI_ISL_2232269.json	?	?	2021-05-23
Egypt/NRC-6959/2020	ncov	EPI_ISL_2232355	?	2020-10-18	Africa	Egypt	Egypt		Africa	Egypt	Egypt	genome	29899	Human	?	?	20A	B.1	GH	Center of Scientific Excellence for Influenza Viruses (CSEIV), National Research Centre	Center of Scientific Excellence for Influenza Viruses (CSEIV), National Research Centre	Rabeh El-Shesheny et al	https://www.epicov.org/acknowledgement/23/55/EPI_ISL_2232355.json	?	?	2021-05-23
Egypt/NRC-6976/2020	ncov	EPI_ISL_2232353	?	2020-10-25	Africa	Egypt	Egypt		Africa	Egypt	Egypt	genome	29900	Human	?	?	20A	B.1	GH	Center of Scientific Excellence for Influenza Viruses (CSEIV), National Research Centre	Center of Scientific Excellence for Influenza Viruses (CSEIV), National Research Centre	Rabeh El-Shesheny et al	https://www.epicov.org/acknowledgement/23/53/EPI_ISL_2232353.json	?	?	2021-05-23
Egypt/NRC-6985/2020	ncov	EPI_ISL_2232354	?	2020-10-25	Africa	Egypt	Egypt		Africa	Egypt	Egypt	genome	29903	Human	?	?	20A	B.1	GH	Center of Scientific Excellence for Influenza Viruses (CSEIV), National Research Centre	Center of Scientific Excellence for Influenza Viruses (CSEIV), National Research Centre	Rabeh El-Shesheny et al	https://www.epicov.org/acknowledgement/23/54/EPI_ISL_2232354.json	?	?	2021-05-23
Egypt/NRC-6991/2020	ncov	EPI_ISL_2232306	?	2020-10-25	Africa	Egypt	Egypt		Africa	Egypt	Egypt	genome	29903	Human	?	Female	20D	C.36	GR	Center of Scientific Excellence for Influenza Viruses (CSEIV), National Research Centre	Center of Scientific Excellence for Influenza Viruses (CSEIV), National Research Centre	Rabeh El-Shesheny et al	https://www.epicov.org/acknowledgement/23/06/EPI_ISL_2232306.json	?	?	2021-05-23
Egypt/NRC-7011/2020	ncov	EPI_ISL_2232274	?	2020-10-25	Africa	Egypt	Egypt		Africa	Egypt	Egypt	genome	29873	Human	?	?	20A	B.1	GH	Center of Scientific Excellence for Influenza Viruses (CSEIV), National Research Centre	Center of Scientific Excellence for Influenza Viruses (CSEIV), National Research Centre	Rabeh El-Shesheny et al	https://www.epicov.org/acknowledgement/22/74/EPI_ISL_2232274.json	?	?	2021-05-23
Egypt/NRC-7021/2020	ncov	EPI_ISL_2232352	?	2020-10-25	Africa	Egypt	Egypt		Africa	Egypt	Egypt	genome	29900	Human	?	?	20A	B.1	GH	Center of Scientific Excellence for Influenza Viruses (CSEIV), National Research Centre	Center of Scientific Excellence for Influenza Viruses (CSEIV), National Research Centre	Rabeh El-Shesheny et al	https://www.epicov.org/acknowledgement/23/52/EPI_ISL_2232352.json	?	?	2021-05-23
Egypt/NRC1-2/2020	ncov	EPI_ISL_1273103	?	2020-04-26	Africa	Egypt	Egypt		Africa	Egypt	Egypt	genome	29864	Human	?	?	20C	B.1	GH	Department of Microbial Biotechnology, Genetic Engineering Division, National Research Centre	Department of Microbial Biotechnology, Genetic Engineering Division, National Research Centre	Dawood et al	https://www.epicov.org/acknowledgement/31/03/EPI_ISL_1273103.json	?	?	2021-03-13
Egypt/NRC1/2020	ncov	EPI_ISL_1315064	?	2020-04-26	Africa	Egypt	Cairo	Giza	Africa	Egypt	Cairo	genome	29864	Human	45	Male	20C	B.1	GH	Armed Forces Medical Research Laboratories and Blood Bank, Egypt	Department of Microbial Biotechnology, Genetic Engineering Division, National Research Centre,	Reham Dawood et al	https://www.epicov.org/acknowledgement/50/64/EPI_ISL_1315064.json	?	?	2021-03-22
Egypt/NRC2/2020	ncov	EPI_ISL_1315065	?	2020-04-26	Africa	Egypt	Cairo	Giza	Africa	Egypt	Cairo	genome	29864	Human	55	Female	20C	B.1	GH	Armed Forces Medical Research Laboratories and Blood Bank, Egypt	Department of Microbial Biotechnology, Genetic Engineering Division, National Research Centre	Reham Dawood et al	https://www.epicov.org/acknowledgement/50/65/EPI_ISL_1315065.json	?	?	2021-03-22
Egypt/PHARCO-ARMY-100/2021	ncov	EPI_ISL_1936364	?	2021-02-07	Africa	Egypt	Cairo		Africa	Egypt	Cairo	genome	29880	Human	?	?	20D	C.36	GR	Main Chemical Laboratories Egypt Army	Main Chemical Laboratories Egypt Army	Sherine Helmy et al	https://www.epicov.org/acknowledgement/63/64/EPI_ISL_1936364.json	?	?	2021-05-06
Egypt/PHARCO-ARMY-21/2021	ncov	EPI_ISL_1936340	?	2021-02-07	Africa	Egypt	Cairo		Africa	Egypt	Cairo	genome	29793	Human	?	?	20A	B.1.1	G	Main Chemical Laboratories Egypt Army	Main Chemical Laboratories Egypt Army	Sherine Helmy et al	https://www.epicov.org/acknowledgement/63/40/EPI_ISL_1936340.json	?	?	2021-05-06
Egypt/PHARCO-ARMY-22/2021	ncov	EPI_ISL_1936341	?	2021-02-07	Africa	Egypt	Cairo		Africa	Egypt	Cairo	genome	29796	Human	?	?	20D	C.36	GR	Main Chemical Laboratories Egypt Army	Main Chemical Laboratories Egypt Army	Sherine Helmy et al	https://www.epicov.org/acknowledgement/63/41/EPI_ISL_1936341.json	?	?	2021-05-06
Egypt/PHARCO-ARMY-23/2021	ncov	EPI_ISL_1936342	?	2021-02-07	Africa	Egypt	Cairo		Africa	Egypt	Cairo	genome	29799	Human	?	?	20D	C.36	GR	Main Chemical Laboratories Egypt Army	Main Chemical Laboratories Egypt Army	Sherine Helmy et al	https://www.epicov.org/acknowledgement/63/42/EPI_ISL_1936342.json	?	?	2021-05-06
Egypt/PHARCO-ARMY-24/2021	ncov	EPI_ISL_1936343	?	2021-02-07	Africa	Egypt	Cairo		Africa	Egypt	Cairo	genome	29796	Human	?	?	20D	C.36	GR	Main Chemical Laboratories Egypt Army	Main Chemical Laboratories Egypt Army	Sherine Helmy et al	https://www.epicov.org/acknowledgement/63/43/EPI_ISL_1936343.json	?	?	2021-05-06
Egypt/PHARCO-ARMY-25/2021	ncov	EPI_ISL_1936344	?	2021-02-07	Africa	Egypt	Cairo		Africa	Egypt	Cairo	genome	29793	Human	?	?	20A	B.1	GH	Main Chemical Laboratories Egypt Army	Main Chemical Laboratories Egypt Army	Sherine Helmy et al	https://www.epicov.org/acknowledgement/63/44/EPI_ISL_1936344.json	?	?	2021-05-06
Egypt/PHARCO-ARMY-26/2021	ncov	EPI_ISL_1936345	?	2021-02-07	Africa	Egypt	Cairo		Africa	Egypt	Cairo	genome	29790	Human	?	?	20D	C.36	GR	Main Chemical Laboratories Egypt Army	Main Chemical Laboratories Egypt Army	Sherine Helmy et al	https://www.epicov.org/acknowledgement/63/45/EPI_ISL_1936345.json	?	?	2021-05-06
Egypt/PHARCO-ARMY-27/2021	ncov	EPI_ISL_1936346	?	2021-02-07	Africa	Egypt	Cairo		Africa	Egypt	Cairo	genome	29793	Human	?	?	20D	C.36	GR	Main Chemical Laboratories Egypt Army	Main Chemical Laboratories Egypt Army	Sherine Helmy et al	https://www.epicov.org/acknowledgement/63/46/EPI_ISL_1936346.json	?	?	2021-05-06
Egypt/PHARCO-ARMY-28/2021	ncov	EPI_ISL_1936347	?	2021-02-07	Africa	Egypt	Cairo		Africa	Egypt	Cairo	genome	29793	Human	?	?	20D	C.36	GR	Main Chemical Laboratories Egypt Army	Main Chemical Laboratories Egypt Army	Sherine Helmy et al	https://www.epicov.org/acknowledgement/63/47/EPI_ISL_1936347.json	?	?	2021-05-06
Egypt/PHARCO-ARMY-29/2021	ncov	EPI_ISL_1936348	?	2021-02-07	Africa	Egypt	Cairo		Africa	Egypt	Cairo	genome	29879	Human	?	?	20C	B.1	GH	Main Chemical Laboratories Egypt Army	Main Chemical Laboratories Egypt Army	Sherine Helmy et al	https://www.epicov.org/acknowledgement/63/48/EPI_ISL_1936348.json	?	?	2021-05-06
Egypt/PHARCO-ARMY-30/2021	ncov	EPI_ISL_1936349	?	2021-02-07	Africa	Egypt	Cairo		Africa	Egypt	Cairo	genome	29875	Human	?	?	20D	C.36	GR	Main Chemical Laboratories Egypt Army	Main Chemical Laboratories Egypt Army	Sherine Helmy et al	https://www.epicov.org/acknowledgement/63/49/EPI_ISL_1936349.json	?	?	2021-05-06
Egypt/PHARCO-ARMY-31/2021	ncov	EPI_ISL_1936350	?	2021-02-07	Africa	Egypt	Cairo		Africa	Egypt	Cairo	genome	29876	Human	?	?	20D	C.36	GR	Main Chemical Laboratories Egypt Army	Main Chemical Laboratories Egypt Army	Sherine Helmy et al	https://www.epicov.org/acknowledgement/63/50/EPI_ISL_1936350.json	?	?	2021-05-06
Egypt/PHARCO-ARMY-32/2021	ncov	EPI_ISL_1936351	?	2021-02-07	Africa	Egypt	Cairo		Africa	Egypt	Cairo	genome	29876	Human	?	?	20D	C.36	GR	Main Chemical Laboratories Egypt Army	Main Chemical Laboratories Egypt Army	Sherine Helmy et al	https://www.epicov.org/acknowledgement/63/51/EPI_ISL_1936351.json	?	?	2021-05-06
Egypt/PHARCO-ARMY-33/2021	ncov	EPI_ISL_1936352	?	2021-02-07	Africa	Egypt	Cairo		Africa	Egypt	Cairo	genome	29877	Human	?	?	20D	C.36	GR	Main Chemical Laboratories Egypt Army	Main Chemical Laboratories Egypt Army	Sherine Helmy et al	https://www.epicov.org/acknowledgement/63/52/EPI_ISL_1936352.json	?	?	2021-05-06
Egypt/PHARCO-ARMY-34/2021	ncov	EPI_ISL_1936353	?	2021-02-07	Africa	Egypt	Cairo		Africa	Egypt	Cairo	genome	29870	Human	?	?	20D	C.36	GR	Main Chemical Laboratories Egypt Army	Main Chemical Laboratories Egypt Army	Sherine Helmy et al	https://www.epicov.org/acknowledgement/63/53/EPI_ISL_1936353.json	?	?	2021-05-06
Egypt/PHARCO-ARMY-35/2021	ncov	EPI_ISL_1936354	?	2021-02-07	Africa	Egypt	Cairo		Africa	Egypt	Cairo	genome	29873	Human	?	?	20D	C.36	GR	Main Chemical Laboratories Egypt Army	Main Chemical Laboratories Egypt Army	Sherine Helmy et al	https://www.epicov.org/acknowledgement/63/54/EPI_ISL_1936354.json	?	?	2021-05-06
Egypt/PHARCO-ARMY-36/2021	ncov	EPI_ISL_1936296	?	2021-02-07	Africa	Egypt	Cairo		Africa	Egypt	Cairo	genome	29793	Human	?	?	20D	C.36	GR	Main Chemical Laboratories Egypt Army	Main Chemical Laboratories Egypt Army	Sherine Helmy et al	https://www.epicov.org/acknowledgement/62/96/EPI_ISL_1936296.json	?	?	2021-05-06
Egypt/PHARCO-ARMY-37/2021	ncov	EPI_ISL_1936297	?	2021-02-07	Africa	Egypt	Cairo		Africa	Egypt	Cairo	genome	29793	Human	?	?	20D	C.36	GR	Main Chemical Laboratories Egypt Army	Main Chemical Laboratories Egypt Army	Sherine Helmy et al	https://www.epicov.org/acknowledgement/62/97/EPI_ISL_1936297.json	?	?	2021-05-06
Egypt/PHARCO-ARMY-38/2021	ncov	EPI_ISL_1936298	?	2021-02-07	Africa	Egypt	Cairo		Africa	Egypt	Cairo	genome	29793	Human	?	?	20D	C.36	GR	Main Chemical Laboratories Egypt Army	Main Chemical Laboratories Egypt Army	Sherine Helmy et al	https://www.epicov.org/acknowledgement/62/98/EPI_ISL_1936298.json	?	?	2021-05-06
Egypt/PHARCO-ARMY-39/2021	ncov	EPI_ISL_1936299	?	2021-02-07	Africa	Egypt	Cairo		Africa	Egypt	Cairo	genome	29793	Human	?	?	20B	C.36	GR	Main Chemical Laboratories Egypt Army	Main Chemical Laboratories Egypt Army	Sherine Helmy et al	https://www.epicov.org/acknowledgement/62/99/EPI_ISL_1936299.json	?	?	2021-05-06
Egypt/PHARCO-ARMY-40/2021	ncov	EPI_ISL_1936300	?	2021-02-07	Africa	Egypt	Cairo		Africa	Egypt	Cairo	genome	29793	Human	?	?	20D	C.36	GR	Main Chemical Laboratories Egypt Army	Main Chemical Laboratories Egypt Army	Sherine Helmy et al	https://www.epicov.org/acknowledgement/63/00/EPI_ISL_1936300.json	?	?	2021-05-06
Egypt/PHARCO-ARMY-41/2021	ncov	EPI_ISL_1936301	?	2021-02-07	Africa	Egypt	Cairo		Africa	Egypt	Cairo	genome	29793	Human	?	?	20D	C.36	GR	Main Chemical Laboratories Egypt Army	Main Chemical Laboratories Egypt Army	Sherine Helmy et al	https://www.epicov.org/acknowledgement/63/01/EPI_ISL_1936301.json	?	?	2021-05-06
Egypt/PHARCO-ARMY-42/2021	ncov	EPI_ISL_1936302	?	2021-02-07	Africa	Egypt	Cairo		Africa	Egypt	Cairo	genome	29793	Human	?	?	20A	B.1	O	Main Chemical Laboratories Egypt Army	Main Chemical Laboratories Egypt Army	Sherine Helmy et al	https://www.epicov.org/acknowledgement/63/02/EPI_ISL_1936302.json	?	?	2021-05-06
Egypt/PHARCO-ARMY-43/2021	ncov	EPI_ISL_1936303	?	2021-02-07	Africa	Egypt	Cairo		Africa	Egypt	Cairo	genome	29793	Human	?	?	20D	C.36	GR	Main Chemical Laboratories Egypt Army	Main Chemical Laboratories Egypt Army	Sherine Helmy et al	https://www.epicov.org/acknowledgement/63/03/EPI_ISL_1936303.json	?	?	2021-05-06
Egypt/PHARCO-ARMY-44/2021	ncov	EPI_ISL_1936304	?	2021-02-07	Africa	Egypt	Cairo		Africa	Egypt	Cairo	genome	29793	Human	?	?	20D	C.36	GR	Main Chemical Laboratories Egypt Army	Main Chemical Laboratories Egypt Army	Sherine Helmy et al	https://www.epicov.org/acknowledgement/63/04/EPI_ISL_1936304.json	?	?	2021-05-06
Egypt/PHARCO-ARMY-45/2021	ncov	EPI_ISL_1936305	?	2021-02-07	Africa	Egypt	Cairo		Africa	Egypt	Cairo	genome	29793	Human	?	?	20D	C.36	GR	Main Chemical Laboratories Egypt Army	Main Chemical Laboratories Egypt Army	Sherine Helmy et al	https://www.epicov.org/acknowledgement/63/05/EPI_ISL_1936305.json	?	?	2021-05-06
Egypt/PHARCO-ARMY-46/2021	ncov	EPI_ISL_1936306	?	2021-02-07	Africa	Egypt	Cairo		Africa	Egypt	Cairo	genome	29793	Human	?	?	20D	C.36	GR	Main Chemical Laboratories Egypt Army	Main Chemical Laboratories Egypt Army	Sherine Helmy et al	https://www.epicov.org/acknowledgement/63/06/EPI_ISL_1936306.json	?	?	2021-05-06
Egypt/PHARCO-ARMY-47/2021	ncov	EPI_ISL_1936307	?	2021-02-07	Africa	Egypt	Cairo		Africa	Egypt	Cairo	genome	29793	Human	?	?	20B	C.36	GR	Main Chemical Laboratories Egypt Army	Main Chemical Laboratories Egypt Army	Sherine Helmy et al	https://www.epicov.org/acknowledgement/63/07/EPI_ISL_1936307.json	?	?	2021-05-06
Egypt/PHARCO-ARMY-48/2021	ncov	EPI_ISL_1936308	?	2021-02-07	Africa	Egypt	Cairo		Africa	Egypt	Cairo	genome	29793	Human	?	?	20D	C.36	GR	Main Chemical Laboratories Egypt Army	Main Chemical Laboratories Egypt Army	Sherine Helmy et al	https://www.epicov.org/acknowledgement/63/08/EPI_ISL_1936308.json	?	?	2021-05-06
Egypt/PHARCO-ARMY-49/2021	ncov	EPI_ISL_1936309	?	2021-02-07	Africa	Egypt	Cairo		Africa	Egypt	Cairo	genome	29793	Human	?	?	20D	C.36	GR	Main Chemical Laboratories Egypt Army	Main Chemical Laboratories Egypt Army	Sherine Helmy et al	https://www.epicov.org/acknowledgement/63/09/EPI_ISL_1936309.json	?	?	2021-05-06
Egypt/PHARCO-ARMY-50/2021	ncov	EPI_ISL_1936310	?	2021-02-07	Africa	Egypt	Cairo		Africa	Egypt	Cairo	genome	29793	Human	?	?	20A	B.1	O	Main Chemical Laboratories Egypt Army	Main Chemical Laboratories Egypt Army	Sherine Helmy et al	https://www.epicov.org/acknowledgement/63/10/EPI_ISL_1936310.json	?	?	2021-05-06
Egypt/PHARCO-ARMY-51/2021	ncov	EPI_ISL_1936311	?	2021-02-07	Africa	Egypt	Cairo		Africa	Egypt	Cairo	genome	29793	Human	?	?	20D	C.36	GR	Main Chemical Laboratories Egypt Army	Main Chemical Laboratories Egypt Army	Sherine Helmy et al	https://www.epicov.org/acknowledgement/63/11/EPI_ISL_1936311.json	?	?	2021-05-06
Egypt/PHARCO-ARMY-52/2021	ncov	EPI_ISL_1936312	?	2021-02-07	Africa	Egypt	Cairo		Africa	Egypt	Cairo	genome	29793	Human	?	?	20D	C.36	GR	Main Chemical Laboratories Egypt Army	Main Chemical Laboratories Egypt Army	Sherine Helmy et al	https://www.epicov.org/acknowledgement/63/12/EPI_ISL_1936312.json	?	?	2021-05-06
Egypt/PHARCO-ARMY-53/2021	ncov	EPI_ISL_1936313	?	2021-02-07	Africa	Egypt	Cairo		Africa	Egypt	Cairo	genome	29793	Human	?	?	20D	C.36	GR	Main Chemical Laboratories Egypt Army	Main Chemical Laboratories Egypt Army	Sherine Helmy et al	https://www.epicov.org/acknowledgement/63/13/EPI_ISL_1936313.json	?	?	2021-05-06
Egypt/PHARCO-ARMY-54/2021	ncov	EPI_ISL_1936314	?	2021-02-07	Africa	Egypt	Cairo		Africa	Egypt	Cairo	genome	29793	Human	?	?	20D	C.36	GR	Main Chemical Laboratories Egypt Army	Main Chemical Laboratories Egypt Army	Sherine Helmy et al	https://www.epicov.org/acknowledgement/63/14/EPI_ISL_1936314.json	?	?	2021-05-06
Egypt/PHARCO-ARMY-55/2021	ncov	EPI_ISL_1936315	?	2021-02-07	Africa	Egypt	Cairo		Africa	Egypt	Cairo	genome	29793	Human	?	?	20B	C.36	GR	Main Chemical Laboratories Egypt Army	Main Chemical Laboratories Egypt Army	Sherine Helmy et al	https://www.epicov.org/acknowledgement/63/15/EPI_ISL_1936315.json	?	?	2021-05-06
Egypt/PHARCO-ARMY-56/2021	ncov	EPI_ISL_1936316	?	2021-02-07	Africa	Egypt	Cairo		Africa	Egypt	Cairo	genome	29793	Human	?	?	20D	C.36	GR	Main Chemical Laboratories Egypt Army	Main Chemical Laboratories Egypt Army	Sherine Helmy et al	https://www.epicov.org/acknowledgement/63/16/EPI_ISL_1936316.json	?	?	2021-05-06
Egypt/PHARCO-ARMY-57/2021	ncov	EPI_ISL_1936317	?	2021-02-07	Africa	Egypt	Cairo		Africa	Egypt	Cairo	genome	29793	Human	?	?	20D	C.36	GR	Main Chemical Laboratories Egypt Army	Main Chemical Laboratories Egypt Army	Sherine Helmy et al	https://www.epicov.org/acknowledgement/63/17/EPI_ISL_1936317.json	?	?	2021-05-06
Egypt/PHARCO-ARMY-58/2021	ncov	EPI_ISL_1936318	?	2021-02-07	Africa	Egypt	Cairo		Africa	Egypt	Cairo	genome	29793	Human	?	?	20A	B.1	O	Main Chemical Laboratories Egypt Army	Main Chemical Laboratories Egypt Army	Sherine Helmy et al	https://www.epicov.org/acknowledgement/63/18/EPI_ISL_1936318.json	?	?	2021-05-06
Egypt/PHARCO-ARMY-59/2021	ncov	EPI_ISL_1936319	?	2021-02-07	Africa	Egypt	Cairo		Africa	Egypt	Cairo	genome	29793	Human	?	?	20D	C.36	GR	Main Chemical Laboratories Egypt Army	Main Chemical Laboratories Egypt Army	Sherine Helmy et al	https://www.epicov.org/acknowledgement/63/19/EPI_ISL_1936319.json	?	?	2021-05-06
Egypt/PHARCO-ARMY-60/2021	ncov	EPI_ISL_1936320	?	2021-02-07	Africa	Egypt	Cairo		Africa	Egypt	Cairo	genome	29793	Human	?	?	20D	C.36	GR	Main Chemical Laboratories Egypt Army	Main Chemical Laboratories Egypt Army	Sherine Helmy et al	https://www.epicov.org/acknowledgement/63/20/EPI_ISL_1936320.json	?	?	2021-05-06
Egypt/PHARCO-ARMY-61/2021	ncov	EPI_ISL_1936321	?	2021-02-07	Africa	Egypt	Cairo		Africa	Egypt	Cairo	genome	29793	Human	?	?	20D	C.36	GR	Main Chemical Laboratories Egypt Army	Main Chemical Laboratories Egypt Army	Sherine Helmy et al	https://www.epicov.org/acknowledgement/63/21/EPI_ISL_1936321.json	?	?	2021-05-06
Egypt/PHARCO-ARMY-62/2021	ncov	EPI_ISL_1936322	?	2021-02-07	Africa	Egypt	Cairo		Africa	Egypt	Cairo	genome	29793	Human	?	?	20D	C.36	GR	Main Chemical Laboratories Egypt Army	Main Chemical Laboratories Egypt Army	Sherine Helmy et al	https://www.epicov.org/acknowledgement/63/22/EPI_ISL_1936322.json	?	?	2021-05-06
Egypt/PHARCO-ARMY-63/2021	ncov	EPI_ISL_1936323	?	2021-02-07	Africa	Egypt	Cairo		Africa	Egypt	Cairo	genome	29793	Human	?	?	20B	C.36	GR	Main Chemical Laboratories Egypt Army	Main Chemical Laboratories Egypt Army	Sherine Helmy et al	https://www.epicov.org/acknowledgement/63/23/EPI_ISL_1936323.json	?	?	2021-05-06
Egypt/PHARCO-ARMY-64/2021	ncov	EPI_ISL_1936324	?	2021-02-07	Africa	Egypt	Cairo		Africa	Egypt	Cairo	genome	29793	Human	?	?	20D	C.36	GR	Main Chemical Laboratories Egypt Army	Main Chemical Laboratories Egypt Army	Sherine Helmy et al	https://www.epicov.org/acknowledgement/63/24/EPI_ISL_1936324.json	?	?	2021-05-06
Egypt/PHARCO-ARMY-65/2021	ncov	EPI_ISL_1936325	?	2021-02-07	Africa	Egypt	Cairo		Africa	Egypt	Cairo	genome	29793	Human	?	?	20D	C.36	GR	Main Chemical Laboratories Egypt Army	Main Chemical Laboratories Egypt Army	Sherine Helmy et al	https://www.epicov.org/acknowledgement/63/25/EPI_ISL_1936325.json	?	?	2021-05-06
Egypt/PHARCO-ARMY-66/2021	ncov	EPI_ISL_1936326	?	2021-02-07	Africa	Egypt	Cairo		Africa	Egypt	Cairo	genome	29793	Human	?	?	20A	B.1	O	Main Chemical Laboratories Egypt Army	Main Chemical Laboratories Egypt Army	Sherine Helmy et al	https://www.epicov.org/acknowledgement/63/26/EPI_ISL_1936326.json	?	?	2021-05-06
Egypt/PHARCO-ARMY-67/2021	ncov	EPI_ISL_1936327	?	2021-02-07	Africa	Egypt	Cairo		Africa	Egypt	Cairo	genome	29793	Human	?	?	20D	C.36	GR	Main Chemical Laboratories Egypt Army	Main Chemical Laboratories Egypt Army	Sherine Helmy et al	https://www.epicov.org/acknowledgement/63/27/EPI_ISL_1936327.json	?	?	2021-05-06
Egypt/PHARCO-ARMY-68/2021	ncov	EPI_ISL_1936328	?	2021-02-07	Africa	Egypt	Cairo		Africa	Egypt	Cairo	genome	29793	Human	?	?	20D	C.36	GR	Main Chemical Laboratories Egypt Army	Main Chemical Laboratories Egypt Army	Sherine Helmy et al	https://www.epicov.org/acknowledgement/63/28/EPI_ISL_1936328.json	?	?	2021-05-06
Egypt/PHARCO-ARMY-69/2021	ncov	EPI_ISL_1936329	?	2021-02-07	Africa	Egypt	Cairo		Africa	Egypt	Cairo	genome	29793	Human	?	?	20D	C.36	GR	Main Chemical Laboratories Egypt Army	Main Chemical Laboratories Egypt Army	Sherine Helmy et al	https://www.epicov.org/acknowledgement/63/29/EPI_ISL_1936329.json	?	?	2021-05-06
Egypt/PHARCO-ARMY-70/2021	ncov	EPI_ISL_1936330	?	2021-02-07	Africa	Egypt	Cairo		Africa	Egypt	Cairo	genome	29793	Human	?	?	20D	C.36	GR	Main Chemical Laboratories Egypt Army	Main Chemical Laboratories Egypt Army	Sherine Helmy et al	https://www.epicov.org/acknowledgement/63/30/EPI_ISL_1936330.json	?	?	2021-05-06
Egypt/PHARCO-ARMY-71/2021	ncov	EPI_ISL_1936331	?	2021-02-07	Africa	Egypt	Cairo		Africa	Egypt	Cairo	genome	29793	Human	?	?	20B	C.36	GR	Main Chemical Laboratories Egypt Army	Main Chemical Laboratories Egypt Army	Sherine Helmy et al	https://www.epicov.org/acknowledgement/63/31/EPI_ISL_1936331.json	?	?	2021-05-06
Egypt/PHARCO-ARMY-72/2021	ncov	EPI_ISL_1936332	?	2021-02-07	Africa	Egypt	Cairo		Africa	Egypt	Cairo	genome	29793	Human	?	?	20D	C.36	GR	Main Chemical Laboratories Egypt Army	Main Chemical Laboratories Egypt Army	Sherine Helmy et al	https://www.epicov.org/acknowledgement/63/32/EPI_ISL_1936332.json	?	?	2021-05-06
Egypt/PHARCO-ARMY-73/2021	ncov	EPI_ISL_1936333	?	2021-02-07	Africa	Egypt	Cairo		Africa	Egypt	Cairo	genome	29793	Human	?	?	20D	C.36	GR	Main Chemical Laboratories Egypt Army	Main Chemical Laboratories Egypt Army	Sherine Helmy et al	https://www.epicov.org/acknowledgement/63/33/EPI_ISL_1936333.json	?	?	2021-05-06
Egypt/PHARCO-ARMY-74/2021	ncov	EPI_ISL_1936334	?	2021-02-07	Africa	Egypt	Cairo		Africa	Egypt	Cairo	genome	29793	Human	?	?	20A	B.1	O	Main Chemical Laboratories Egypt Army	Main Chemical Laboratories Egypt Army	Sherine Helmy et al	https://www.epicov.org/acknowledgement/63/34/EPI_ISL_1936334.json	?	?	2021-05-06
Egypt/PHARCO-ARMY-75/2021	ncov	EPI_ISL_1936335	?	2021-02-07	Africa	Egypt	Cairo		Africa	Egypt	Cairo	genome	29793	Human	?	?	20D	C.36	GR	Main Chemical Laboratories Egypt Army	Main Chemical Laboratories Egypt Army	Sherine Helmy et al	https://www.epicov.org/acknowledgement/63/35/EPI_ISL_1936335.json	?	?	2021-05-06
Egypt/PHARCO-ARMY-76/2021	ncov	EPI_ISL_1936336	?	2021-02-07	Africa	Egypt	Cairo		Africa	Egypt	Cairo	genome	29793	Human	?	?	20D	C.36	GR	Main Chemical Laboratories Egypt Army	Main Chemical Laboratories Egypt Army	Sherine Helmy et al	https://www.epicov.org/acknowledgement/63/36/EPI_ISL_1936336.json	?	?	2021-05-06
Egypt/PHARCO-ARMY-77/2021	ncov	EPI_ISL_1936337	?	2021-02-07	Africa	Egypt	Cairo		Africa	Egypt	Cairo	genome	29793	Human	?	?	20D	C.36	GR	Main Chemical Laboratories Egypt Army	Main Chemical Laboratories Egypt Army	Sherine Helmy et al	https://www.epicov.org/acknowledgement/63/37/EPI_ISL_1936337.json	?	?	2021-05-06
Egypt/PHARCO-ARMY-78/2021	ncov	EPI_ISL_1936338	?	2021-02-07	Africa	Egypt	Cairo		Africa	Egypt	Cairo	genome	29793	Human	?	?	20D	C.36	GR	Main Chemical Laboratories Egypt Army	Main Chemical Laboratories Egypt Army	Sherine Helmy et al	https://www.epicov.org/acknowledgement/63/38/EPI_ISL_1936338.json	?	?	2021-05-06
Egypt/PHARCO-ARMY-80/2021	ncov	EPI_ISL_1936374	?	2021-02-07	Africa	Egypt	Cairo		Africa	Egypt	Cairo	genome	29880	Human	?	?	20D	C.36	GR	Main Chemical Laboratories Egypt Army	Main Chemical Laboratories Egypt Army	Sherine Helmy et al	https://www.epicov.org/acknowledgement/63/74/EPI_ISL_1936374.json	?	?	2021-05-06
Egypt/PHARCO-ARMY-81/2021	ncov	EPI_ISL_1936365	?	2021-02-07	Africa	Egypt	Cairo		Africa	Egypt	Cairo	genome	29880	Human	?	?	20C	B.1	GH	Main Chemical Laboratories Egypt Army	Main Chemical Laboratories Egypt Army	Sherine Helmy et al	https://www.epicov.org/acknowledgement/63/65/EPI_ISL_1936365.json	?	?	2021-05-06
Egypt/PHARCO-ARMY-82/2021	ncov	EPI_ISL_1936366	?	2021-02-07	Africa	Egypt	Cairo		Africa	Egypt	Cairo	genome	29880	Human	?	?	20D	C.36	GR	Main Chemical Laboratories Egypt Army	Main Chemical Laboratories Egypt Army	Sherine Helmy et al	https://www.epicov.org/acknowledgement/63/66/EPI_ISL_1936366.json	?	?	2021-05-06
Egypt/PHARCO-ARMY-83/2021	ncov	EPI_ISL_1936367	?	2021-02-07	Africa	Egypt	Cairo		Africa	Egypt	Cairo	genome	29872	Human	?	?	20D	C.36	GR	Main Chemical Laboratories Egypt Army	Main Chemical Laboratories Egypt Army	Sherine Helmy et al	https://www.epicov.org/acknowledgement/63/67/EPI_ISL_1936367.json	?	?	2021-05-06
Egypt/PHARCO-ARMY-84/2021	ncov	EPI_ISL_1936368	?	2021-02-07	Africa	Egypt	Cairo		Africa	Egypt	Cairo	genome	29876	Human	?	?	20D	C.36	GR	Main Chemical Laboratories Egypt Army	Main Chemical Laboratories Egypt Army	Sherine Helmy et al	https://www.epicov.org/acknowledgement/63/68/EPI_ISL_1936368.json	?	?	2021-05-06
Egypt/PHARCO-ARMY-85/2021	ncov	EPI_ISL_1936369	?	2021-02-07	Africa	Egypt	Cairo		Africa	Egypt	Cairo	genome	29877	Human	?	?	20D	C.36	GR	Main Chemical Laboratories Egypt Army	Main Chemical Laboratories Egypt Army	Sherine Helmy et al	https://www.epicov.org/acknowledgement/63/69/EPI_ISL_1936369.json	?	?	2021-05-06
Egypt/PHARCO-ARMY-86/2021	ncov	EPI_ISL_1936370	?	2021-02-07	Africa	Egypt	Cairo		Africa	Egypt	Cairo	genome	29874	Human	?	?	20D	C.36	GR	Main Chemical Laboratories Egypt Army	Main Chemical Laboratories Egypt Army	Sherine Helmy et al	https://www.epicov.org/acknowledgement/63/70/EPI_ISL_1936370.json	?	?	2021-05-06
Egypt/PHARCO-ARMY-87/2021	ncov	EPI_ISL_1936371	?	2021-02-07	Africa	Egypt	Cairo		Africa	Egypt	Cairo	genome	29880	Human	?	?	20D	C.36	GR	Main Chemical Laboratories Egypt Army	Main Chemical Laboratories Egypt Army	Sherine Helmy et al	https://www.epicov.org/acknowledgement/63/71/EPI_ISL_1936371.json	?	?	2021-05-06
Egypt/PHARCO-ARMY-88/2021	ncov	EPI_ISL_1936372	?	2021-02-07	Africa	Egypt	Cairo		Africa	Egypt	Cairo	genome	29875	Human	?	?	20C	B.1	GH	Main Chemical Laboratories Egypt Army	Main Chemical Laboratories Egypt Army	Sherine Helmy et al	https://www.epicov.org/acknowledgement/63/72/EPI_ISL_1936372.json	?	?	2021-05-06
Egypt/PHARCO-ARMY-89/2021	ncov	EPI_ISL_1936373	?	2021-02-07	Africa	Egypt	Cairo		Africa	Egypt	Cairo	genome	29877	Human	?	?	20C	B.1	GH	Main Chemical Laboratories Egypt Army	Main Chemical Laboratories Egypt Army	Sherine Helmy et al	https://www.epicov.org/acknowledgement/63/73/EPI_ISL_1936373.json	?	?	2021-05-06
Egypt/PHARCO-ARMY-91/2021	ncov	EPI_ISL_1936355	?	2021-02-07	Africa	Egypt	Cairo		Africa	Egypt	Cairo	genome	29880	Human	?	?	20C	B.1	GH	Main Chemical Laboratories Egypt Army	Main Chemical Laboratories Egypt Army	Sherine Helmy et al	https://www.epicov.org/acknowledgement/63/55/EPI_ISL_1936355.json	?	?	2021-05-06
Egypt/PHARCO-ARMY-92/2021	ncov	EPI_ISL_1936356	?	2021-02-07	Africa	Egypt	Cairo		Africa	Egypt	Cairo	genome	29880	Human	?	?	20D	C.36	GR	Main Chemical Laboratories Egypt Army	Main Chemical Laboratories Egypt Army	Sherine Helmy et al	https://www.epicov.org/acknowledgement/63/56/EPI_ISL_1936356.json	?	?	2021-05-06
Egypt/PHARCO-ARMY-93/2021	ncov	EPI_ISL_1936357	?	2021-02-07	Africa	Egypt	Cairo		Africa	Egypt	Cairo	genome	29872	Human	?	?	20D	C.36	GR	Main Chemical Laboratories Egypt Army	Main Chemical Laboratories Egypt Army	Sherine Helmy et al	https://www.epicov.org/acknowledgement/63/57/EPI_ISL_1936357.json	?	?	2021-05-06
Egypt/PHARCO-ARMY-94/2021	ncov	EPI_ISL_1936358	?	2021-02-07	Africa	Egypt	Cairo		Africa	Egypt	Cairo	genome	29876	Human	?	?	20D	C.36	GR	Main Chemical Laboratories Egypt Army	Main Chemical Laboratories Egypt Army	Sherine Helmy et al	https://www.epicov.org/acknowledgement/63/58/EPI_ISL_1936358.json	?	?	2021-05-06
Egypt/PHARCO-ARMY-95/2021	ncov	EPI_ISL_1936359	?	2021-02-07	Africa	Egypt	Cairo		Africa	Egypt	Cairo	genome	29877	Human	?	?	20D	C.36	GR	Main Chemical Laboratories Egypt Army	Main Chemical Laboratories Egypt Army	Sherine Helmy et al	https://www.epicov.org/acknowledgement/63/59/EPI_ISL_1936359.json	?	?	2021-05-06
Egypt/PHARCO-ARMY-96/2021	ncov	EPI_ISL_1936360	?	2021-02-07	Africa	Egypt	Cairo		Africa	Egypt	Cairo	genome	29874	Human	?	?	20D	C.36	GR	Main Chemical Laboratories Egypt Army	Main Chemical Laboratories Egypt Army	Sherine Helmy et al	https://www.epicov.org/acknowledgement/63/60/EPI_ISL_1936360.json	?	?	2021-05-06
Egypt/PHARCO-ARMY-97/2021	ncov	EPI_ISL_1936361	?	2021-02-07	Africa	Egypt	Cairo		Africa	Egypt	Cairo	genome	29880	Human	?	?	20D	C.36	GR	Main Chemical Laboratories Egypt Army	Main Chemical Laboratories Egypt Army	Sherine Helmy et al	https://www.epicov.org/acknowledgement/63/61/EPI_ISL_1936361.json	?	?	2021-05-06
Egypt/PHARCO-ARMY-98/2021	ncov	EPI_ISL_1936362	?	2021-02-07	Africa	Egypt	Cairo		Africa	Egypt	Cairo	genome	29875	Human	?	?	20C	B.1	GH	Main Chemical Laboratories Egypt Army	Main Chemical Laboratories Egypt Army	Sherine Helmy et al	https://www.epicov.org/acknowledgement/63/62/EPI_ISL_1936362.json	?	?	2021-05-06
Egypt/PHARCO-ARMY-99/2021	ncov	EPI_ISL_1936363	?	2021-02-07	Africa	Egypt	Cairo		Africa	Egypt	Cairo	genome	29877	Human	?	?	20C	B.1	GH	Main Chemical Laboratories Egypt Army	Main Chemical Laboratories Egypt Army	Sherine Helmy et al	https://www.epicov.org/acknowledgement/63/63/EPI_ISL_1936363.json	?	?	2021-05-06
Egypt/PHARCO-ARMY/2021	ncov	EPI_ISL_1936339	?	2021-02-07	Africa	Egypt	Cairo		Africa	Egypt	Cairo	genome	29793	Human	?	?	20B	C.36	GR	Main Chemical Laboratories Egypt Army	Main Chemical Laboratories Egypt Army	Sherine Helmy et al	https://www.epicov.org/acknowledgement/63/39/EPI_ISL_1936339.json	?	?	2021-05-06
